# Supplementary material for: Comprehensive analyses of glycolysis-related lncRNAs for ovarian cancer patients
Source: J Ovarian Res. 2021 Sep 24;14:124. doi: 10.1186/s13048-021-00881-2 (PMC8464158; doi:10.1186/s13048-021-00881-2)
Supplement: Supplementary file 1 — Additional file 1: Table S1. The enriched 62 GO BP and 33 KEGG pathways based on 116 GRGs. [file 13048_2021_881_MOESM1_ESM.xlsx]

## Sheet: Sheet1
Table S1 The enriched 62 GO BP and 33 KEGG pathways based on 116 GRGs.
Category	Term	Count	%	PValue	Genes	List Total	Pop Hits	Pop Total	Fold Enrichment	Bonferroni	Benjamini	FDR
GOTERM_BP_DIRECT	GO:0061621~canonical glycolysis	10	8.62069	6.84e-14	PKM, TPI1, PGK1, ALDOC, ENO1, GAPDH, ENO3, PFKM, GCK, PFKP	116	26	16792	55.6764	7.13e-11	7.12e-11	6.97e-11
GOTERM_BP_DIRECT	GO:0006094~gluconeogenesis	11	9.48276	3.11e-13	PC, TPI1, MDH2, PGK1, ALDOC, SLC25A10, ENO1, GAPDH, FBP1, ENO3, PCK2	116	44	16792	36.1897	3.24e-10	1.62e-10	1.59e-10
GOTERM_BP_DIRECT	GO:0006096~glycolytic process	9	7.75862	5.92e-11	LDHA, TPI1, PGK1, ALDOC, ENO1, GAPDH, ENO3, PFKM, GCK	116	34	16792	38.3185	6.17e-08	2.05e-08	2.01e-08
GOTERM_BP_DIRECT	GO:0030203~glycosaminoglycan metabolic process	8	6.89655	8.1e-10	VCAN, SDC2, SDC3, GPC3, SDC1, B3GALT6, AGRN, DCN	116	29	16792	39.9334	8.44e-07	2.11e-07	2.06e-07
GOTERM_BP_DIRECT	GO:0001666~response to hypoxia	13	11.2069	2.24e-09	EGLN3, CITED2, CXCR4, ARNT, NOL3, ALDH3A1, LDHA, PKM, CLDN3, DDIT4, ANG, PPARA, PAM	116	172	16792	10.9411	2.34e-06	4.67e-07	4.58e-07
GOTERM_BP_DIRECT	GO:0006024~glycosaminoglycan biosynthetic process	8	6.89655	1.3e-08	EXT1, SDC2, SDC3, GPC3, SDC1, B3GALT6, AGRN, HS6ST2	116	42	16792	27.5731	1.36e-05	2.26e-06	2.21e-06
GOTERM_BP_DIRECT	GO:0005975~carbohydrate metabolic process	11	9.48276	3.22e-07	B4GALT2, LDHA, CHST6, GNPDA2, ALDH2, MDH2, INSR, ME1, PGLS, CHST4, PHKA2	116	174	16792	9.15141	0.000335	4.31e-05	4.22e-05
GOTERM_BP_DIRECT	GO:0006090~pyruvate metabolic process	6	5.17241	3.31e-07	LDHA, PC, ME1, DLAT, SLC16A3, PCK2	116	22	16792	39.4796	0.000345	4.31e-05	4.22e-05
GOTERM_BP_DIRECT	GO:0006027~glycosaminoglycan catabolic process	5	4.31034	2.78e-05	SDC2, SDC3, GPC3, SDC1, AGRN	116	26	16792	27.8382	0.0285305	0.00321303	0.00314821
GOTERM_BP_DIRECT	GO:0045820~negative regulation of glycolytic process	4	3.44828	4.96e-05	TIGAR, DDIT4, PPARA, FBP1	116	11	16792	52.6395	0.0503766	0.00516389	0.00505972
GOTERM_BP_DIRECT	GO:0001523~retinoid metabolic process	6	5.17241	6.05e-05	SDC2, SDC3, GPC3, SDC1, AGRN, ADH5	116	61	16792	14.2386	0.0610836	0.00570901	0.00559385
GOTERM_BP_DIRECT	GO:0006069~ethanol oxidation	4	3.44828	6.58e-05	ALDH2, ADH1B, ACSS1, ADH5	116	12	16792	48.2529	0.0662777	0.00570901	0.00559385
GOTERM_BP_DIRECT	GO:0010827~regulation of glucose transport	5	4.31034	7.33e-05	NDC1, RANBP2, NUP210, GCK, NUP37	116	33	16792	21.9331	0.0735119	0.00586754	0.00574917
GOTERM_BP_DIRECT	GO:0042060~wound healing	6	5.17241	0.00022	TFF3, SDC1, TGFA, PPARA, DCN, EGFR	116	80	16792	10.8569	0.205246	0.0159196	0.0155985
GOTERM_BP_DIRECT	GO:0007077~mitotic nuclear envelope disassembly	5	4.31034	0.000229	NDC1, RANBP2, NUP210, CDK1, NUP37	116	44	16792	16.4498	0.212625	0.0159196	0.0155985
GOTERM_BP_DIRECT	GO:0030198~extracellular matrix organization	8	6.89655	0.000401	VCAN, COL5A1, ELF3, TGFBI, SOX9, AGRN, CD44, DCN	116	196	16792	5.90852	0.341923	0.0261218	0.0255948
GOTERM_BP_DIRECT	GO:0006068~ethanol catabolic process	3	2.58621	0.000459	ALDH3B2, ALDH2, ALDH3B1	116	5	16792	86.8552	0.380051	0.0280912	0.0275245
GOTERM_BP_DIRECT	GO:0006066~alcohol metabolic process	3	2.58621	0.000685	ALDH3B2, ALDH2, ALDH3B1	116	6	16792	72.3793	0.510341	0.0396175	0.0388183
GOTERM_BP_DIRECT	GO:0008283~cell proliferation	10	8.62069	0.00093	CITED2, DDIT4, CDK1, TGFA, IRS2, TGFBI, MIF, TXN, MET, EGFR	116	366	16792	3.95515	0.620644	0.0496946	0.0486921
GOTERM_BP_DIRECT	GO:0030388~fructose 1,6-bisphosphate metabolic process	3	2.58621	0.000955	TIGAR, ALDOC, FBP1	116	7	16792	62.0394	0.630395	0.0496946	0.0486921
GOTERM_BP_DIRECT	GO:0006006~glucose metabolic process	5	4.31034	0.00114774	GNPDA2, IRS2, DLAT, GAPDH, PGM2L1	116	67	16792	10.8029	0.697788	0.0561075	0.0549756
GOTERM_BP_DIRECT	GO:0016477~cell migration	7	6.03448	0.00118575	FUT8, COL5A1, SDC2, SDC3, CDK1, SDC1, ANG	116	172	16792	5.89134	0.709538	0.0561075	0.0549756
GOTERM_BP_DIRECT	GO:0006002~fructose 6-phosphate metabolic process	3	2.58621	0.0012673	FBP1, PFKM, PFKP	116	8	16792	54.2845	0.733229	0.0573591	0.056202
GOTERM_BP_DIRECT	GO:0006409~tRNA export from nucleus	4	3.44828	0.00134283	NDC1, RANBP2, NUP210, NUP37	116	32	16792	18.0948	0.753444	0.0582451	0.0570701
GOTERM_BP_DIRECT	GO:0006081~cellular aldehyde metabolic process	3	2.58621	0.0024561	ALDH3A1, ALDH3B1, ALDH9A1	116	11	16792	39.4796	0.922881	0.0987638	0.0967715
GOTERM_BP_DIRECT	GO:0055114~oxidation-reduction process	12	10.3448	0.00246672	CYB5A, ALDH3A1, ALDH3B2, LDHA, EGLN3, ALDH3B1, SRD5A3, ME1, QSOX1, TXN, PAM, ALDH9A1	116	592	16792	2.9343	0.923732	0.0987638	0.0967715
GOTERM_BP_DIRECT	GO:0032024~positive regulation of insulin secretion	4	3.44828	0.00275982	IRS2, PFKM, GCK, PCK2	116	41	16792	14.1228	0.943849	0.106407	0.10426
GOTERM_BP_DIRECT	GO:0006044~N-acetylglucosamine metabolic process	3	2.58621	0.00345217	CHST6, GNPDA2, CHST4	116	13	16792	33.4058	0.972768	0.128347	0.125757
GOTERM_BP_DIRECT	GO:0008584~male gonad development	5	4.31034	0.00396508	CITED2, BIK, INSR, SOX9, NUPR1	116	94	16792	7.69993	0.984074	0.136453	0.1337
GOTERM_BP_DIRECT	GO:0045821~positive regulation of glycolytic process	3	2.58621	0.00400956	P2RX7, INSR, ARNT	116	14	16792	31.0197	0.984798	0.136453	0.1337
GOTERM_BP_DIRECT	GO:0043066~negative regulation of apoptotic process	10	8.62069	0.00406343	CITED2, CDK1, TGFA, SOX9, MIF, NOL3, CD44, EGFR, AURKA, IER3	116	455	16792	3.18151	0.985632	0.136453	0.1337
GOTERM_BP_DIRECT	GO:0045725~positive regulation of glycogen biosynthetic process	3	2.58621	0.00460579	INSR, IRS2, GCK	116	15	16792	28.9517	0.991855	0.149832	0.146809
GOTERM_BP_DIRECT	GO:0042493~response to drug	8	6.89655	0.00493563	P2RX7, ALDH3A1, LDHA, CDK1, TGFA, AK4, PAM, ENO3	116	304	16792	3.80944	0.994233	0.155697	0.152556
GOTERM_BP_DIRECT	GO:0075733~intracellular transport of virus	4	3.44828	0.00513099	NDC1, RANBP2, NUP210, NUP37	116	51	16792	11.3536	0.9953	0.157099	0.15393
GOTERM_BP_DIRECT	GO:0000187~activation of MAPK activity	5	4.31034	0.00627075	P2RX7, INSR, CDK1, CXCR4, TGFA	116	107	16792	6.76442	0.998577	0.18651	0.182748
GOTERM_BP_DIRECT	GO:0006486~protein glycosylation	5	4.31034	0.0075836	B4GALT2, EXT1, SRD5A3, B3GNT3, B3GALT6	116	113	16792	6.40525	0.999641	0.219292	0.214869
GOTERM_BP_DIRECT	GO:0001892~embryonic placenta development	3	2.58621	0.00815042	CITED2, ARNT, EGFR	116	20	16792	21.7138	0.999802	0.223279	0.218774
GOTERM_BP_DIRECT	GO:0046697~decidualization	3	2.58621	0.00815042	CITED2, STC2, STC1	116	20	16792	21.7138	0.999802	0.223279	0.218774
GOTERM_BP_DIRECT	GO:0050900~leukocyte migration	5	4.31034	0.00987307	MIF, MERTK, SLC16A3, PPIA, CD44	116	122	16792	5.93273	0.999968	0.263535	0.258219
GOTERM_BP_DIRECT	GO:0046835~carbohydrate phosphorylation	3	2.58621	0.0107089	PFKM, GCK, GNE	116	23	16792	18.8816	0.999987	0.2787	0.273078
GOTERM_BP_DIRECT	GO:0030855~epithelial cell differentiation	4	3.44828	0.0122813	ELF3, CDK1, PGK1, ALDOC	116	70	16792	8.27192	0.999997	0.297772	0.291765
GOTERM_BP_DIRECT	GO:0030206~chondroitin sulfate biosynthetic process	3	2.58621	0.0125859	VCAN, B3GALT6, DCN	116	25	16792	17.371	0.999998	0.297772	0.291765
GOTERM_BP_DIRECT	GO:0042327~positive regulation of phosphorylation	3	2.58621	0.0125859	ANG, MIF, EGFR	116	25	16792	17.371	0.999998	0.297772	0.291765
GOTERM_BP_DIRECT	GO:0007569~cell aging	3	2.58621	0.0125859	CITED2, CDK1, MIF	116	25	16792	17.371	0.999998	0.297772	0.291765
GOTERM_BP_DIRECT	GO:0045840~positive regulation of mitotic nuclear division	3	2.58621	0.0135743	INSR, TGFA, AURKA	116	26	16792	16.7029	0.999999	0.302344	0.296245
GOTERM_BP_DIRECT	GO:0032148~activation of protein kinase B activity	3	2.58621	0.0135743	INSR, ANG, TXN	116	26	16792	16.7029	0.999999	0.302344	0.296245
GOTERM_BP_DIRECT	GO:2000194~regulation of female gonad development	2	1.72414	0.0136505	INSR, NUPR1	116	2	16792	144.759	0.999999	0.302344	0.296245
GOTERM_BP_DIRECT	GO:1900034~regulation of cellular response to heat	4	3.44828	0.0147822	NDC1, RANBP2, NUP210, NUP37	116	75	16792	7.72046	1	0.320589	0.314122
GOTERM_BP_DIRECT	GO:0018146~keratan sulfate biosynthetic process	3	2.58621	0.0156484	B4GALT2, CHST6, B3GNT3	116	28	16792	15.5099	1	0.33245	0.325743
GOTERM_BP_DIRECT	GO:0001503~ossification	4	3.44828	0.0175505	EXT1, STC1, SOX9, EGFR	116	80	16792	7.23793	1	0.364333	0.356983
GOTERM_BP_DIRECT	GO:0046326~positive regulation of glucose import	3	2.58621	0.0178491	INSR, GPC3, IRS2	116	30	16792	14.4759	1	0.364333	0.356983
GOTERM_BP_DIRECT	GO:0016311~dephosphorylation	4	3.44828	0.0212286	NT5E, TIGAR, PGP, FBP1	116	86	16792	6.73296	1	0.424981	0.416408
GOTERM_BP_DIRECT	GO:0006629~lipid metabolic process	5	4.31034	0.0228533	ALDH3B2, PC, ALDH3B1, SRD5A3, PPARA	116	157	16792	4.61015	1	0.448874	0.439819
GOTERM_BP_DIRECT	GO:0030260~entry into host cell	2	1.72414	0.0271163	CXCR4, PPIA	116	4	16792	72.3793	1	0.522741	0.512196
GOTERM_BP_DIRECT	GO:0006406~mRNA export from nucleus	4	3.44828	0.031328	NDC1, RANBP2, NUP210, NUP37	116	100	16792	5.79034	1	0.592953	0.580991
GOTERM_BP_DIRECT	GO:0045740~positive regulation of DNA replication	3	2.58621	0.0335052	INSR, CDK1, EGFR	116	42	16792	10.3399	1	0.622837	0.610273
GOTERM_BP_DIRECT	GO:0051591~response to cAMP	3	2.58621	0.039574	ALDH3A1, LDHA, SDC1	116	46	16792	9.44078	1	0.722746	0.708166
GOTERM_BP_DIRECT	GO:0031047~gene silencing by RNA	4	3.44828	0.0407392	NDC1, RANBP2, NUP210, NUP37	116	111	16792	5.21653	1	0.731198	0.716447
GOTERM_BP_DIRECT	GO:0019083~viral transcription	4	3.44828	0.041658	NDC1, RANBP2, NUP210, NUP37	116	112	16792	5.16995	1	0.735017	0.72019
GOTERM_BP_DIRECT	GO:0006461~protein complex assembly	4	3.44828	0.0454375	PPP2R1B, CDK1, SOX9, NUPR1	116	116	16792	4.99168	1	0.78834	0.772437
GOTERM_BP_DIRECT	GO:0016925~protein sumoylation	4	3.44828	0.0464081	NDC1, RANBP2, NUP210, NUP37	116	117	16792	4.94901	1	0.791981	0.776005
GOTERM_BP_DIRECT	GO:0042542~response to hydrogen peroxide	3	2.58621	0.047693	PPP2CB, LDHA, SDC1	116	51	16792	8.51521	1	0.80078	0.784626
KEGG_PATHWAY	hsa00010:Glycolysis / Gluconeogenesis	22	18.9655	1.88e-24	TPI1, ADH1B, ENO1, ENO3, ADH5, GCK, ALDH3A1, ALDH3B2, LDHA, PKM, ALDH2, ALDH3B1, PGK1, ALDOC, DLAT, ACSS1, GAPDH, FBP1, PFKM, PFKP, PCK2, ALDH9A1	91	67	6879	24.8217	2.56e-22	2.58e-22	2.09e-22
KEGG_PATHWAY	hsa01200:Carbon metabolism	19	16.3793	2.68e-15	TPI1, MDH2, ENO1, ENO3, ADH5, GCK, PKM, PC, ME1, PGK1, PGP, ALDOC, PGLS, DLAT, ACSS1, GAPDH, FBP1, PFKM, PFKP	91	113	6879	12.7104	3.62e-13	1.83e-13	1.48e-13
KEGG_PATHWAY	hsa01130:Biosynthesis of antibiotics	23	19.8276	1.62e-14	TPI1, MDH2, AK4, ENO1, ENO3, ADH5, GCK, LDHA, PKM, ALDH2, CTH, PGK1, PGP, ALDOC, PGLS, DLAT, ACSS1, GAPDH, FBP1, PFKM, PFKP, PCK2, ALDH9A1	91	212	6879	8.20117	2.2e-12	7.38e-13	5.98e-13
KEGG_PATHWAY	hsa00620:Pyruvate metabolism	10	8.62069	1.47e-09	LDHA, PKM, PC, ALDH2, MDH2, ME1, DLAT, ACSS1, PCK2, ALDH9A1	91	40	6879	18.8984	2e-07	5.02e-08	4.07e-08
KEGG_PATHWAY	hsa01230:Biosynthesis of amino acids	11	9.48276	2.44e-08	PKM, PC, TPI1, CTH, PGK1, ALDOC, ENO1, GAPDH, ENO3, PFKM, PFKP	91	72	6879	11.549	3.32e-06	6.68e-07	5.41e-07
KEGG_PATHWAY	hsa01100:Metabolic pathways	38	32.7586	1.45e-07	B4GALT2, ADH1B, AK4, ENO1, ENO3, ADH5, ALDH3B2, FUT8, LDHA, NT5E, ALDH2, ALDH3B1, ME1, PGK1, PGLS, DLAT, ACSS1, PCK2, TPI1, MDH2, B3GALT6, GCK, EXT1, ALDH3A1, GALE, PKM, PC, GNPDA2, CTH, B3GNT3, PGP, ALDOC, FBP1, PFKM, GAPDH, PFKP, ALDH9A1, GNE	91	1219	6879	2.35648	1.98e-05	3.32e-06	2.69e-06
KEGG_PATHWAY	hsa05230:Central carbon metabolism in cancer	8	6.89655	1.76e-05	TIGAR, PKM, SLC16A3, MET, PFKM, EGFR, GCK, PFKP	91	64	6879	9.44918	0.00238833	0.000344	0.000279
KEGG_PATHWAY	hsa00051:Fructose and mannose metabolism	6	5.17241	5.22e-05	TIGAR, TPI1, ALDOC, FBP1, PFKM, PFKP	91	32	6879	14.1738	0.00707916	0.000895	0.000725
KEGG_PATHWAY	hsa00350:Tyrosine metabolism	6	5.17241	8.16e-05	ALDH3A1, ALDH3B2, ADH1B, ALDH3B1, MIF, ADH5	91	35	6879	12.9589	0.0110428	0.00124282	0.00100696
KEGG_PATHWAY	hsa00340:Histidine metabolism	5	4.31034	0.000167	ALDH3A1, ALDH3B2, ALDH2, ALDH3B1, ALDH9A1	91	22	6879	17.1803	0.0225086	0.00229313	0.00185794
KEGG_PATHWAY	hsa04152:AMPK signaling pathway	9	7.75862	0.000189	PPP2CA, PPP2CB, PPP2R1B, INSR, IRS2, FBP1, PFKM, PFKP, PCK2	91	123	6879	5.53122	0.0254141	0.00235722	0.00190986
KEGG_PATHWAY	hsa00030:Pentose phosphate pathway	5	4.31034	0.000507	ALDOC, PGLS, FBP1, PFKM, PFKP	91	29	6879	13.0333	0.0666142	0.00578549	0.00468752
KEGG_PATHWAY	hsa00052:Galactose metabolism	5	4.31034	0.000579	B4GALT2, GALE, PFKM, GCK, PFKP	91	30	6879	12.5989	0.075734	0.00610088	0.00494305
KEGG_PATHWAY	hsa00410:beta-Alanine metabolism	5	4.31034	0.000658	ALDH3A1, ALDH3B2, ALDH2, ALDH3B1, ALDH9A1	91	31	6879	12.1925	0.0856382	0.00643982	0.00521767
KEGG_PATHWAY	hsa00533:Glycosaminoglycan biosynthesis - keratan sulfate	4	3.44828	0.000879	B4GALT2, FUT8, CHST6, CHST4	91	15	6879	20.1582	0.112772	0.00803199	0.00650767
KEGG_PATHWAY	hsa00360:Phenylalanine metabolism	4	3.44828	0.00128963	ALDH3A1, ALDH3B2, ALDH3B1, MIF	91	17	6879	17.7867	0.160965	0.0110425	0.00894681
KEGG_PATHWAY	hsa04066:HIF-1 signaling pathway	7	6.03448	0.0015306	EGLN3, INSR, ARNT, ENO1, GAPDH, ENO3, EGFR	91	96	6879	5.51202	0.188054	0.0123349	0.00999395
KEGG_PATHWAY	hsa05204:Chemical carcinogenesis	6	5.17241	0.00381164	ALDH3A1, ALDH3B2, ADH1B, ALDH3B1, ARNT, ADH5	91	80	6879	5.66951	0.405107	0.0290108	0.0235051
KEGG_PATHWAY	hsa00020:Citrate cycle (TCA cycle)	4	3.44828	0.00681136	PC, MDH2, DLAT, PCK2	91	30	6879	10.0791	0.605254	0.0491135	0.0397927
KEGG_PATHWAY	hsa05160:Hepatitis C	7	6.03448	0.00770835	PPP2CA, PPP2CB, CLDN3, PPP2R1B, CLDN9, PPARA, EGFR	91	133	6879	3.9786	0.6509	0.0528022	0.0427813
KEGG_PATHWAY	hsa04922:Glucagon signaling pathway	6	5.17241	0.00934659	LDHA, PKM, PPARA, PHKA2, GCK, PCK2	91	99	6879	4.58142	0.721159	0.0609754	0.0494034
KEGG_PATHWAY	hsa00982:Drug metabolism - cytochrome P450	5	4.31034	0.0118049	ALDH3A1, ALDH3B2, ADH1B, ALDH3B1, ADH5	91	68	6879	5.55834	0.801113	0.0735124	0.0595611
KEGG_PATHWAY	hsa00980:Metabolism of xenobiotics by cytochrome P450	5	4.31034	0.0157236	ALDH3A1, ALDH3B2, ADH1B, ALDH3B1, ADH5	91	74	6879	5.10766	0.884144	0.0936582	0.0758837
KEGG_PATHWAY	hsa00071:Fatty acid degradation	4	3.44828	0.0172128	ALDH2, ADH1B, ADH5, ALDH9A1	91	42	6879	7.19937	0.905704	0.0982562	0.0796091
KEGG_PATHWAY	hsa00520:Amino sugar and nucleotide sugar metabolism	4	3.44828	0.0245237	GALE, GNPDA2, GCK, GNE	91	48	6879	6.29945	0.965844	0.129221	0.104697
KEGG_PATHWAY	hsa04930:Type II diabetes mellitus	4	3.44828	0.0245237	PKM, INSR, IRS2, GCK	91	48	6879	6.29945	0.965844	0.129221	0.104697
KEGG_PATHWAY	hsa04512:ECM-receptor interaction	5	4.31034	0.0267816	COL5A1, SDC1, HMMR, AGRN, CD44	91	87	6879	4.34445	0.975077	0.131039	0.10617
KEGG_PATHWAY	hsa04530:Tight junction	5	4.31034	0.0267816	PPP2CA, PPP2CB, CLDN3, PPP2R1B, CLDN9	91	87	6879	4.34445	0.975077	0.131039	0.10617
KEGG_PATHWAY	hsa04910:Insulin signaling pathway	6	5.17241	0.0341644	INSR, IRS2, PHKA2, FBP1, GCK, PCK2	91	138	6879	3.28667	0.991152	0.161398	0.130767
KEGG_PATHWAY	hsa04151:PI3K-Akt signaling pathway	10	8.62069	0.0357448	PPP2CA, PPP2CB, EFNA3, COL5A1, PPP2R1B, INSR, DDIT4, MET, EGFR, PCK2	91	345	6879	2.19111	0.992919	0.163235	0.132256
KEGG_PATHWAY	hsa04514:Cell adhesion molecules (CAMs)	6	5.17241	0.0379397	VCAN, CLDN3, CLDN9, SDC2, SDC3, SDC1	91	142	6879	3.19409	0.994806	0.166003	0.134499
KEGG_PATHWAY	hsa00534:Glycosaminoglycan biosynthesis - heparan sulfate / heparin	3	2.58621	0.0387744	EXT1, B3GALT6, HS6ST2	91	24	6879	9.44918	0.995384	0.166003	0.134499
KEGG_PATHWAY	hsa05205:Proteoglycans in cancer	7	6.03448	0.0465064	SDC2, GPC3, SDC1, MET, CD44, DCN, EGFR	91	200	6879	2.64577	0.998461	0.193072	0.156431
