# Supplementary material for: Comprehensive analyses of glycolysis-related lncRNAs for ovarian cancer patients
Source: J Ovarian Res. 2021 Sep 24;14:124. doi: 10.1186/s13048-021-00881-2 (PMC8464158; doi:10.1186/s13048-021-00881-2)
Supplement: Supplementary file 2 — Additional file 2: Table S2. A total of 66 pathways exhibited significant differences between the two risk subgroups. [file 13048_2021_881_MOESM2_ESM.xlsx]

## Sheet: Sheet1
Table S2 A total of 66 pathways exhibited significant differences between the two risk subgroups.
	logFC	AveExpr	t	P.Value	adj.P.Val	B
KEGG_MELANOMA	0.0949696	0.00557824	5.28754	2.06e-07	3.83e-05	6.76838
KEGG_SPLICEOSOME	-0.116931	-0.008079	-4.69373	3.71e-06	0.000344608	4.10412
KEGG_RIBOSOME	0.238018	-0.0150362	4.49412	9.19e-06	0.000427343	3.2717
KEGG_AXON_GUIDANCE	0.0861508	0.00552776	4.54818	7.21e-06	0.000427343	3.49392
KEGG_ALDOSTERONE_REGULATED_SODIUM_REABSORPTION	0.08199	0.00808773	4.4	1.39e-05	0.000468611	2.89047
KEGG_HOMOLOGOUS_RECOMBINATION	-0.123606	-0.00285938	-4.38161	1.51e-05	0.000468611	2.81681
KEGG_HYPERTROPHIC_CARDIOMYOPATHY_HCM	0.0946193	0.0115279	4.32083	1.97e-05	0.000523297	2.5754
KEGG_NEUROACTIVE_LIGAND_RECEPTOR_INTERACTION	0.0955524	0.0108294	4.21648	3.08e-05	0.00064924	2.1681
KEGG_CALCIUM_SIGNALING_PATHWAY	0.0732295	0.00641299	4.18684	3.49e-05	0.00064924	2.05405
KEGG_GLIOMA	0.0724656	0.00672592	4.21136	3.15e-05	0.00064924	2.14834
KEGG_PATHWAYS_IN_CANCER	0.0616551	0.00939675	4.08833	5.27e-05	0.000890497	1.68029
KEGG_DILATED_CARDIOMYOPATHY	0.0929435	0.011089	4.03062	6.68e-05	0.000955167	1.46514
KEGG_ARGININE_AND_PROLINE_METABOLISM	0.0815056	-0.00260477	4.04749	6.23e-05	0.000955167	1.52775
KEGG_MELANOGENESIS	0.0716388	0.00636526	3.93438	9.85e-05	0.00130913	1.11256
KEGG_FOCAL_ADHESION	0.0893614	0.00773177	3.82557	0.000151606	0.00187991	0.723359
KEGG_RNA_DEGRADATION	-0.0848334	-0.00514884	-3.79309	0.000172077	0.00200039	0.609157
KEGG_ECM_RECEPTOR_INTERACTION	0.114518	0.00877376	3.65857	0.000288027	0.00269886	0.145775
KEGG_DRUG_METABOLISM_CYTOCHROME_P450	0.10537	-0.00487231	3.68932	0.00025638	0.00269886	0.250324
KEGG_ARACHIDONIC_ACID_METABOLISM	0.0908307	0.00688747	3.65658	0.0002902	0.00269886	0.139026
KEGG_TGF_BETA_SIGNALING_PATHWAY	0.076091	0.00936665	3.68264	0.00026296	0.00269886	0.227553
KEGG_MAPK_SIGNALING_PATHWAY	0.0594624	0.00611034	3.61693	0.000336773	0.00284726	0.00548326
KEGG_AMINOACYL_TRNA_BIOSYNTHESIS	-0.104868	-0.00407863	-3.62643	0.000325011	0.00284726	0.0373674
KEGG_METABOLISM_OF_XENOBIOTICS_BY_CYTOCHROME_P450	0.109779	-0.00603596	3.55019	0.000431353	0.00334299	-0.216233
KEGG_VEGF_SIGNALING_PATHWAY	0.0658938	0.00803242	3.55926	0.000417181	0.00334299	-0.186337
KEGG_BASAL_CELL_CARCINOMA	0.0920526	0.00733862	3.36084	0.000852783	0.00548416	-0.824184
KEGG_ARRHYTHMOGENIC_RIGHT_VENTRICULAR_CARDIOMYOPATHY_ARVC	0.074158	0.00915878	3.36009	0.000855058	0.00548416	-0.826552
KEGG_LONG_TERM_POTENTIATION	0.0619426	0.00454354	3.38612	0.000780003	0.00548416	-0.744845
KEGG_UBIQUITIN_MEDIATED_PROTEOLYSIS	-0.0553354	0.00222235	-3.38917	0.000771619	0.00548416	-0.735228
KEGG_DNA_REPLICATION	-0.121204	-0.00893648	-3.38004	0.000796962	0.00548416	-0.763981
KEGG_COMPLEMENT_AND_COAGULATION_CASCADES	0.11753	0.0203924	3.30572	0.00103397	0.00600996	-0.995272
KEGG_LEUKOCYTE_TRANSENDOTHELIAL_MIGRATION	0.0775552	0.0123589	3.30674	0.00103034	0.00600996	-0.992149
KEGG_WNT_SIGNALING_PATHWAY	0.0622366	0.0066419	3.313	0.00100815	0.00600996	-0.972836
KEGG_CELL_ADHESION_MOLECULES_CAMS	0.0937957	0.018691	3.28983	0.00109252	0.00615784	-1.04412
KEGG_GLYCOSYLPHOSPHATIDYLINOSITOL_GPI_ANCHOR_BIOSYNTHESIS	-0.0819507	-0.00427555	-3.26048	0.00120877	0.00661267	-1.13371
KEGG_SULFUR_METABOLISM	0.101202	0.00103627	3.22214	0.00137791	0.00732259	-1.24959
KEGG_PPAR_SIGNALING_PATHWAY	0.0588021	0.00410049	3.12739	0.00189431	0.00978726	-1.53044
KEGG_GLYCOSPHINGOLIPID_BIOSYNTHESIS_GLOBO_SERIES	0.100237	0.0156516	3.09727	0.00209264	0.0102429	-1.61806
KEGG_ADIPOCYTOKINE_SIGNALING_PATHWAY	0.0565683	0.00707753	3.10121	0.00206564	0.0102429	-1.60664
KEGG_JAK_STAT_SIGNALING_PATHWAY	0.0721249	0.0152003	3.05263	0.00242188	0.0115505	-1.74642
KEGG_CYTOKINE_CYTOKINE_RECEPTOR_INTERACTION	0.0913215	0.0248951	3.02722	0.00262994	0.0122292	-1.8187
KEGG_MISMATCH_REPAIR	-0.0946292	-0.00768	-2.97583	0.00310168	0.0140711	-1.96312
KEGG_BLADDER_CANCER	0.0541163	0.00537285	2.95097	0.00335661	0.014865	-2.03213
KEGG_MATURITY_ONSET_DIABETES_OF_THE_YOUNG	0.108904	-0.0122112	2.93524	0.00352765	0.0152591	-2.07551
KEGG_HEMATOPOIETIC_CELL_LINEAGE	0.104243	0.0261017	2.89193	0.00404066	0.0167666	-2.19383
KEGG_STEROID_HORMONE_BIOSYNTHESIS	0.0804192	-0.00604599	2.88689	0.00410447	0.0167666	-2.20746
KEGG_SMALL_CELL_LUNG_CANCER	0.0442979	0.00822338	2.88361	0.00414657	0.0167666	-2.21634
KEGG_PATHOGENIC_ESCHERICHIA_COLI_INFECTION	0.0599755	0.00955864	2.80793	0.0052335	0.0207113	-2.41846
KEGG_CIRCADIAN_RHYTHM_MAMMAL	0.0922628	0.0145701	2.78499	0.00561058	0.021741	-2.47869
KEGG_GLYCOSPHINGOLIPID_BIOSYNTHESIS_GANGLIO_SERIES	0.0781145	0.0142773	2.76592	0.00594271	0.022558	-2.52842
KEGG_VASCULAR_SMOOTH_MUSCLE_CONTRACTION	0.048366	0.000900595	2.74942	0.00624426	0.0232286	-2.57118
KEGG_NON_SMALL_CELL_LUNG_CANCER	0.0493344	0.00516771	2.71775	0.00686212	0.0250266	-2.65255
KEGG_B_CELL_RECEPTOR_SIGNALING_PATHWAY	0.0647497	0.0121186	2.69651	0.00730701	0.0261366	-2.70664
KEGG_TYROSINE_METABOLISM	0.0617123	-0.000972313	2.67125	0.0078694	0.0276171	-2.77039
KEGG_HEDGEHOG_SIGNALING_PATHWAY	0.0669729	0.00489889	2.66215	0.00808139	0.0278359	-2.79322
KEGG_BASE_EXCISION_REPAIR	-0.0689816	-0.00993073	-2.64391	0.00852203	0.02882	-2.83877
KEGG_PROSTATE_CANCER	0.0422176	0.00581614	2.62547	0.00898911	0.0298567	-2.8845
KEGG_PHENYLALANINE_METABOLISM	0.0748432	-0.000246426	2.54457	0.011321	0.0369422	-3.08147
KEGG_COLORECTAL_CANCER	0.0483894	0.0104057	2.51445	0.0123185	0.0395041	-3.1533
KEGG_VIRAL_MYOCARDITIS	0.0779036	0.0166026	2.49033	0.0131728	0.0415278	-3.21022
KEGG_GLYCOSAMINOGLYCAN_BIOSYNTHESIS_CHONDROITIN_SULFATE	0.0802348	0.00535472	2.46338	0.0141891	0.0439863	-3.27318
KEGG_REGULATION_OF_ACTIN_CYTOSKELETON	0.0464065	0.00935026	2.45564	0.0144933	0.0441925	-3.29112
KEGG_FRUCTOSE_AND_MANNOSE_METABOLISM	0.0588761	-0.00168968	2.4424	0.0150274	0.0450822	-3.32172
KEGG_VIBRIO_CHOLERAE_INFECTION	0.0476512	0.00127921	2.43623	0.0152823	0.0451191	-3.33592
KEGG_CARDIAC_MUSCLE_CONTRACTION	0.0728247	-0.0068775	2.42316	0.015835	0.0453125	-3.36591
KEGG_PANCREATIC_CANCER	0.0474084	0.0102382	2.4284	0.0156115	0.0453125	-3.35391
KEGG_BASAL_TRANSCRIPTION_FACTORS	-0.0551761	-0.00111517	-2.39467	0.0171008	0.0481931	-3.4307
