# Supplementary material for: Comprehensive analyses of glycolysis-related lncRNAs for ovarian cancer patients
Source: J Ovarian Res. 2021 Sep 24;14:124. doi: 10.1186/s13048-021-00881-2 (PMC8464158; doi:10.1186/s13048-021-00881-2)
Supplement: Supplementary file 3 — Additional file 3: Table S3. A total of 76 differential hypoxia-related genes were received. [file 13048_2021_881_MOESM3_ESM.xlsx]

## Sheet: Sheet1
Table S3 Differential hypoxia-related genes
	logFC	AveExpr	t	P.Value	adj.P.Val	B
PCK1	-0.723076	1.01681	-2.64352	0.00853499	0.0160485	-3.05577
GCNT2	-0.663126	1.09166	-5.24793	2.53e-07	5.92e-06	6.55647
EDN2	-0.624484	1.77098	-3.38469	0.000784664	0.00223398	-0.923502
ENO3	-0.535593	2.49512	-5.64882	3.11e-08	1.32e-06	8.53702
CXCR4	-0.488509	5.99969	-4.33628	1.85e-05	0.000125227	2.53059
ISG20	-0.484467	4.06734	-3.80676	0.000163389	0.000653978	0.511239
IDS	-0.481163	2.7084	-4.23054	2.91e-05	0.000174456	2.10815
INHA	-0.453733	0.622055	-2.86931	0.00433686	0.00907547	-2.45926
RRAGD	-0.447678	2.41828	-3.64917	0.000298778	0.00104715	-0.0428646
CSRP2	-0.444489	4.00694	-3.39171	0.000765408	0.00218983	-0.900941
PPFIA4	-0.435612	0.687545	-2.88169	0.00417351	0.00880413	-2.42519
ATP7A	-0.427079	0.494103	-4.6837	3.89e-06	3.98e-05	3.98453
MT1E	-0.422734	6.83083	-2.14477	0.0325865	0.0503251	-4.20554
VEGFA	-0.415709	6.22276	-3.86617	0.000129433	0.000541744	0.725758
CP	-0.408754	6.98502	-2.31613	0.0210675	0.034638	-3.83674
SLC37A4	-0.403437	4.31937	-5.55984	5.01e-08	1.87e-06	8.08674
PLAC8	-0.395259	0.905835	-3.04326	0.00249839	0.00572585	-1.96785
CASP6	-0.379895	4.28698	-4.60865	5.49e-06	5.1e-05	3.66194
SLC6A6	-0.367538	2.74971	-3.27425	0.00115378	0.00303587	-1.27279
EXT1	-0.364057	5.15184	-3.7988	0.000168536	0.000668993	0.482702
ATF3	-0.360625	4.29104	-2.33715	0.0199352	0.0330421	-3.7896
AK4	-0.35579	3.9425	-3.09864	0.00208459	0.00495487	-1.8056
WSB1	-0.353422	4.16056	-3.42906	0.000670102	0.00197491	-0.780103
TPD52	-0.344185	5.73078	-4.1334	4.38e-05	0.00023896	1.72848
VHL	-0.344144	3.777	-3.84999	0.000137951	0.000569895	0.667034
ZNF292	-0.340761	2.00848	-4.1687	3.77e-05	0.000213102	1.86551
TNFAIP3	-0.332174	3.14982	-2.68777	0.00750042	0.014363	-2.94257
SIAH2	-0.325317	4.94737	-3.89444	0.000115733	0.000499184	0.828897
CDKN1A	-0.323734	4.26854	-2.76309	0.00599616	0.0119262	-2.74572
PLIN2	-0.321514	4.74236	-2.61275	0.00932797	0.017293	-3.1334
AMPD3	-0.315259	1.60926	-3.15235	0.00174448	0.00427897	-1.64559
HK2	-0.300041	3.074	-2.96119	0.00325146	0.007134	-2.20315
KLHL24	-0.299623	4.01788	-3.61262	0.000342642	0.00116847	-0.168262
NAGK	-0.297999	6.22512	-5.44201	9.32e-08	2.78e-06	7.49973
EFNA3	-0.296319	3.13673	-2.85083	0.00459156	0.00952519	-2.50985
MYH9	-0.293348	6.85979	-3.09236	0.00212816	0.00503859	-1.82415
ANKZF1	-0.290948	4.53175	-3.57348	0.00039627	0.00130243	-0.301215
JMJD6	-0.29073	3.46577	-4.52261	8.11e-06	6.86e-05	3.29784
PDK1	-0.286396	3.28047	-2.99425	0.00292604	0.0065314	-2.10908
SLC25A1	-0.28406	5.70569	-3.89734	0.000114404	0.000495146	0.839543
PHKG1	-0.279152	-0.333212	-3.68504	0.00026091	0.000941267	0.081334
PFKP	-0.27886	5.7449	-2.78606	0.00559501	0.0112377	-2.68464
NEDD4L	-0.274332	3.59789	-3.2653	0.00118986	0.00311196	-1.30063
JUN	-0.274212	6.08913	-2.58144	0.010202	0.0186495	-3.2115
HSPA5	-0.271726	7.11267	-3.83037	0.000148998	0.000605486	0.596096
PFKFB3	-0.270269	3.73721	-2.23163	0.0262055	0.0416959	-4.02206
VLDLR	-0.26743	2.31572	-2.20886	0.0277634	0.0438614	-4.07084
SAP30	-0.261944	2.91672	-3.04247	0.00250478	0.00573576	-1.97014
NDST2	-0.25788	3.44842	-3.50563	0.000508321	0.00158095	-0.528506
SLC2A1	-0.251732	7.54592	-2.07036	0.0390742	0.0591156	-4.35708
RBPJ	-0.250756	4.21485	-3.99115	7.85e-05	0.000372587	1.18703
FOSL2	-0.24934	5.17609	-2.70049	0.00722465	0.0139251	-2.90969
ETS1	-0.249171	2.58747	-2.38189	0.0177014	0.0299398	-3.68789
KDM3A	-0.248819	3.95777	-3.31782	0.00099223	0.00268715	-1.13631
XPNPEP1	-0.243944	4.80156	-3.67131	0.000274839	0.000979043	0.0336531
PFKL	-0.239993	6.24344	-3.03744	0.00254593	0.00581371	-1.98472
HEXA	-0.238881	5.88895	-3.63087	0.000320035	0.0011059	-0.105799
SDC3	-0.236524	4.94818	-2.26625	0.0239818	0.0386525	-3.94694
TPST2	-0.235711	3.86885	-2.74627	0.00630617	0.0124184	-2.79013
PGM2	-0.229046	2.98894	-2.83802	0.00477601	0.00982821	-2.54473
ENO2	-0.2288	4.24862	-1.99195	0.0470711	0.0695405	-4.5111
B3GALT6	-0.223079	3.87109	-3.07509	0.00225217	0.00526184	-1.87493
DDIT3	-0.218911	4.86527	-2.75096	0.00621828	0.0122819	-2.77777
CCNG2	-0.207932	3.76639	-2.05635	0.040412	0.0608736	-4.38504
PGK1	-0.196807	8.25555	-2.431	0.0155058	0.0267373	-3.5741
HK1	-0.196629	4.65868	-2.75529	0.00613819	0.0121496	-2.76635
GBE1	-0.172074	2.82789	-2.17391	0.0303108	0.0473475	-4.14478
TIPARP	-0.168917	2.87236	-2.0645	0.0396291	0.0598703	-4.3688
GALK1	-0.164049	3.94373	-2.41318	0.0162732	0.0278806	-3.61566
PNRC1	-0.158623	6.80318	-2.37095	0.0182261	0.0306556	-3.71293
GRHPR	-0.15796	6.24989	-2.56028	0.0108337	0.0196287	-3.26379
LDHA	-0.156218	9.2133	-1.99813	0.0463942	0.0686939	-4.49917
MIF	-0.152833	10.3368	-2.20023	0.0283746	0.0447404	-4.0892
PRDX5	-0.150397	8.31621	-2.79744	0.00540549	0.0109075	-2.65422
UGP2	-0.132045	5.29216	-2.40983	0.0164208	0.0280642	-3.62342
ALDOA	-0.131461	10.5534	-2.15333	0.0319033	0.0494513	-4.18778
