# Supplementary material for: Comprehensive analyses of glycolysis-related lncRNAs for ovarian cancer patients
Source: J Ovarian Res. 2021 Sep 24;14:124. doi: 10.1186/s13048-021-00881-2 (PMC8464158; doi:10.1186/s13048-021-00881-2)
Supplement: Supplementary file 5 — Additional file 5: Table S4. A total of 126 FRGs were matched and showed significant differences between the high and low-risk groups. [file 13048_2021_881_MOESM5_ESM.xlsx]

## Sheet: Sheet1
Table S4 FRGs with significant differences
	logFC	AveExpr	t	P.Value	adj.P.Val	B
ELAVL1	-0.35584	5.52484	-7.1276	4.96e-12	3.44e-09	16.8678
PHKG2	-0.370054	4.88895	-6.59658	1.37e-10	3.73e-08	13.6985
LONP1	-0.440657	4.68643	-6.21157	1.34e-09	1.65e-07	11.5229
HSF1	-0.430438	7.04173	-5.76556	1.65e-08	8.74e-07	9.137
HELLS	-0.518644	2.56059	-5.52236	6.11e-08	2.1e-06	7.89887
GCH1	-0.515739	1.47427	-5.27507	2.2e-07	5.34e-06	6.68662
SLC3A2	-0.335719	6.29802	-5.11614	4.9e-07	9.09e-06	5.93283
AIFM2	-0.405321	2.20268	-5.10294	5.23e-07	9.47e-06	5.87112
ULK2	-0.489133	1.77757	-4.85282	1.76e-06	2.24e-05	4.72843
SLC2A12	-0.734301	0.912716	-4.79647	2.3e-06	2.75e-05	4.47796
MYB	-0.680485	1.69474	-4.75075	2.85e-06	3.2e-05	4.27664
GPT2	-0.478471	3.79186	-4.7469	2.9e-06	3.24e-05	4.25977
PCK2	-0.372683	3.64691	-4.66933	4.16e-06	4.16e-05	3.92238
SLC1A4	-0.456162	2.46653	-4.62787	5.03e-06	4.76e-05	3.74409
BAP1	-0.309833	4.95061	-4.5816	6.21e-06	5.61e-05	3.54683
RIPK1	-0.333482	3.10693	-4.57849	6.3e-06	5.67e-05	3.53361
SLC2A8	-0.352132	3.45423	-4.53564	7.65e-06	6.59e-05	3.35259
GABPB1	-0.241772	3.63424	-4.51989	8.21e-06	6.92e-05	3.28646
EMC2	-0.323706	4.53314	-4.46208	1.06e-05	8.36e-05	3.0454
ZNF419	-0.383391	1.95153	-4.44741	1.13e-05	8.77e-05	2.98469
SLC7A11	-0.638242	0.259494	-4.42643	1.24e-05	9.4e-05	2.89816
PANX1	-0.354667	2.42149	-4.40722	1.35e-05	0.000100174	2.81927
RELA	-0.26622	6.12092	-4.37554	1.56e-05	0.000110972	2.68981
HILPDA	-0.340463	4.14649	-4.35155	1.73e-05	0.000119646	2.59235
KEAP1	-0.300589	5.45419	-4.32435	1.94e-05	0.000130407	2.48245
DNAJB6	-0.256351	5.90877	-4.299	2.17e-05	0.00014185	2.38057
OTUB1	-0.213633	7.14032	-4.29655	2.19e-05	0.000142224	2.37077
TAZ	-0.287411	3.81831	-4.2848	2.31e-05	0.000147665	2.32375
PRDX1	-0.238353	8.33991	-4.2365	2.83e-05	0.000171357	2.13171
SAT1	-0.438994	7.77243	-4.16892	3.77e-05	0.000212991	1.86637
PRDX6	-0.207792	8.4277	-4.16076	3.9e-05	0.000218722	1.83459
ATM	-0.3534	2.2304	-4.12767	4.48e-05	0.000243495	1.70632
MTOR	-0.360287	3.52183	-4.1137	4.75e-05	0.000254082	1.65247
ZFP69B	-0.479151	0.0500969	-4.04513	6.3e-05	0.000314844	1.39044
MAFG	-0.30988	2.21429	-4.01434	7.15e-05	0.000347033	1.27413
ASNS	-0.320826	4.47228	-3.96741	8.64e-05	0.000398799	1.09837
MAPK14	-0.31169	3.89538	-3.87326	0.000125858	0.000530495	0.75157
FANCD2	-0.338856	2.96296	-3.87155	0.000126714	0.000533141	0.745326
VEGFA	-0.415709	6.22276	-3.86617	0.000129433	0.000541744	0.725758
FBXW7	-0.28335	1.74608	-3.85931	0.000132982	0.000553927	0.700835
HSPA5	-0.271726	7.11267	-3.83037	0.000148998	0.000605486	0.596096
GLS2	-0.460296	0.994296	-3.79392	0.000171761	0.000680237	0.46527
CEBPG	-0.317571	3.45808	-3.79049	0.000174063	0.000687984	0.453022
CISD1	-0.231803	4.75751	-3.76901	0.000189165	0.000732665	0.376529
PIK3CA	-0.346114	2.35002	-3.76062	0.000195396	0.00075266	0.346745
LAMP2	-0.275908	6.01302	-3.75457	0.000200006	0.000766535	0.325317
YY1AP1	-0.244791	5.32276	-3.74137	0.000210424	0.000795704	0.278678
GCLC	-0.332038	2.92111	-3.73907	0.000212294	0.000801468	0.270551
SCP2	-0.229075	6.56101	-3.73365	0.000216755	0.000814765	0.251456
EIF2AK4	-0.230704	3.96197	-3.7328	0.000217463	0.000816325	0.248459
ACSL3	-0.251856	4.29536	-3.72905	0.000220608	0.000824785	0.235279
IREB2	-0.298991	2.90989	-3.69955	0.000246909	0.0009013	0.131915
ATG13	-0.289637	5.19021	-3.69696	0.000249361	0.000907854	0.122852
SP1	-0.274482	4.2412	-3.68823	0.000257764	0.000931371	0.0924553
CHMP5	-0.251297	5.61529	-3.68468	0.000261265	0.000942304	0.080086
UBC	-0.209443	9.42854	-3.67146	0.000274679	0.000978741	0.0341895
ATG4D	-0.304244	4.45353	-3.65283	0.000294683	0.00103515	-0.030222
NF2	-0.332427	2.97798	-3.64873	0.000299266	0.00104834	-0.0443585
SIRT1	-0.236643	2.58736	-3.64815	0.000299928	0.00104988	-0.0463823
FH	-0.235022	5.16522	-3.61327	0.000341811	0.00116599	-0.16604
KLHL24	-0.299623	4.01788	-3.61262	0.000342642	0.00116847	-0.168262
TXNRD1	-0.269804	4.60815	-3.60505	0.000352445	0.0011921	-0.194066
PML	-0.286783	5.95441	-3.57175	0.000398816	0.00130951	-0.307066
AGPAT3	-0.346934	4.17019	-3.51236	0.000496012	0.00155275	-0.506154
MUC1	-0.481166	8.5569	-3.48861	0.000540766	0.00165701	-0.584902
NFE2L2	-0.250666	5.71054	-3.45764	0.000604798	0.00181793	-0.686818
ATG3	-0.179848	5.43742	-3.39415	0.000758807	0.00217496	-0.893076
PGD	-0.273078	5.99768	-3.39334	0.000760991	0.00217989	-0.895686
RRM2	-0.407753	4.49023	-3.38167	0.000793097	0.00225223	-0.933206
STMN1	-0.319138	7.73417	-3.3589	0.000859392	0.00239544	-1.00605
DUOX1	-0.554545	0.724809	-3.29044	0.00109112	0.00290108	-1.2223
AURKA	-0.315711	3.98808	-3.28107	0.00112698	0.00297778	-1.25155
CHMP6	-0.216305	3.94892	-3.27985	0.00113175	0.0029881	-1.25536
NFS1	-0.19783	4.38945	-3.27793	0.00113926	0.00300281	-1.26135
CS	-0.216035	6.3906	-3.20012	0.00148583	0.0037495	-1.5011
SLC38A1	-0.286777	4.64141	-3.11918	0.0019479	0.00468123	-1.74472
YWHAE	-0.211099	8.68861	-3.04874	0.00245425	0.00564799	-1.9519
IDH1	-0.234577	5.60393	-3.04824	0.00245829	0.00565635	-1.95337
PRKAA1	-0.228189	3.64984	-3.03702	0.00254945	0.00582079	-1.98596
WIPI2	-0.21222	5.37855	-2.9759	0.00310275	0.00685535	-2.16141
PSAT1	-0.347519	5.86911	-2.97486	0.00311304	0.00687591	-2.16436
MTDH	-0.256522	5.40142	-2.9746	0.00311564	0.00687837	-2.16511
NRAS	-0.241052	4.32966	-2.96866	0.00317515	0.00699055	-2.18198
HRAS	-0.200045	4.76318	-2.95611	0.00330423	0.00723552	-2.2175
MAPK8	-0.237599	3.78457	-2.92632	0.00363015	0.0078301	-2.30125
STAT3	-0.231951	5.61916	-2.90905	0.00383228	0.00818601	-2.34944
XBP1	-0.272016	7.29096	-2.90375	0.00389629	0.00829912	-2.36416
ACVR1B	-0.246563	3.85669	-2.88199	0.00416969	0.00880214	-2.42438
OXSR1	-0.234334	3.40254	-2.84822	0.00462856	0.00958197	-2.51696
ATF4	-0.152137	7.31194	-2.84371	0.00469331	0.00969578	-2.52926
BECN1	-0.188697	4.59835	-2.80582	0.0052697	0.0106754	-2.63174
ULK1	-0.27911	3.8488	-2.78587	0.00559835	0.0112428	-2.68517
CDKN1A	-0.323734	4.26854	-2.76309	0.00599616	0.0119262	-2.74572
ABCC1	-0.261387	3.4416	-2.75238	0.00619187	0.0122349	-2.77402
DDIT3	-0.218911	4.86527	-2.75096	0.00621828	0.0122819	-2.77777
ACO1	-0.231021	2.98254	-2.72359	0.00674719	0.0131504	-2.84962
SLC2A6	-0.325281	1.58268	-2.70091	0.00721563	0.0139193	-2.9086
TNFAIP3	-0.332174	3.14982	-2.68777	0.00750042	0.014363	-2.94257
SNX4	-0.189732	4.06024	-2.66287	0.00806775	0.0152892	-3.00649
PEBP1	-0.156747	7.23118	-2.6468	0.0084541	0.015915	-3.04744
ISCU	-0.139853	6.28849	-2.63871	0.00865464	0.0162244	-3.06794
MAPK1	-0.292473	4.22555	-2.63094	0.00885145	0.0165509	-3.0876
CDKN2A	-0.566498	7.27277	-2.62379	0.00903601	0.0168416	-3.10563
PLIN2	-0.321514	4.74236	-2.61275	0.00932797	0.017293	-3.1334
SOCS1	-0.280122	2.83877	-2.60254	0.00960541	0.0177316	-3.15898
JUN	-0.274212	6.08913	-2.58144	0.010202	0.0186495	-3.2115
EIF2S1	-0.220639	5.2652	-2.54732	0.0112375	0.0202389	-3.2956
BRD4	-0.234799	5.40727	-2.54052	0.0114547	0.020574	-3.31222
LURAP1L	-0.313036	1.74223	-2.5217	0.0120753	0.0215162	-3.35801
HIF1A	-0.212977	5.43798	-2.47337	0.0138084	0.0241826	-3.4741
MT1G	-0.613798	6.39628	-2.43646	0.0152771	0.0264085	-3.5613
ATG16L1	-0.150117	3.11817	-2.41041	0.0163955	0.0280382	-3.62209
ANO6	-0.215287	3.25368	-2.40843	0.0164829	0.0281323	-3.62667
CHAC1	-0.28194	2.72571	-2.4037	0.0166948	0.0284624	-3.63764
SETD1B	-0.234293	3.22111	-2.33786	0.0198978	0.032996	-3.788
ATF3	-0.360625	4.29104	-2.33715	0.0199352	0.0330421	-3.7896
SESN2	-0.234087	2.53077	-2.33037	0.0202945	0.0335417	-3.80485
CBS	-0.47236	3.01544	-2.32995	0.0203168	0.0335705	-3.80579
EPAS1	-0.244033	3.96112	-2.30763	0.0215414	0.0352876	-3.8557
TGFBR1	-0.182375	2.49413	-2.25765	0.0245181	0.0394111	-3.9657
ALOX5	-0.321874	3.15768	-2.23316	0.0261034	0.0415651	-4.01876
TUBE1	-0.175163	2.35881	-2.23196	0.0261836	0.0416736	-4.02135
VLDLR	-0.26743	2.31572	-2.20886	0.0277634	0.0438614	-4.07084
TFAP2C	-0.372515	3.2144	-2.20541	0.0280065	0.0442253	-4.07819
NCOA4	-0.135922	5.75804	-2.18232	0.0296802	0.0465088	-4.12709
MAP3K5	-0.230848	1.01683	-2.16106	0.0312975	0.0486644	-4.17169
