# Supplementary material for: Comprehensive analyses of glycolysis-related lncRNAs for ovarian cancer patients
Source: J Ovarian Res. 2021 Sep 24;14:124. doi: 10.1186/s13048-021-00881-2 (PMC8464158; doi:10.1186/s13048-021-00881-2)
Supplement: Supplementary file 6 — Additional file 6: Table S5. 3524 GRG-GRL co-expression relation pairs. [file 13048_2021_881_MOESM6_ESM.xlsx]

## Sheet: Sheet1
Table S5 GRG-GRL co-expression relation pairs.
lnc	m	r	p.value	qvalue
LINC00265	ABCB6	0.418383	1.76e-19	8.21e-18
AC005253.2	ACSS1	0.421487	8.92e-20	4.34e-18
LINC00265	ACSS1	0.455858	3e-23	2.25e-21
LINC01001	ACSS1	0.424168	4.94e-20	2.48e-18
LINC01128	ACSS1	0.414673	3.92e-19	1.75e-17
LINC01347	ACSS1	0.4374	2.46e-21	1.46e-19
RP11-1228E12.1	ACSS1	0.419437	1.4e-19	6.61e-18
RP11-242D8.1	ACSS1	0.410203	1.02e-18	4.31e-17
RP11-274B21.14	ACSS1	0.479233	7.59e-26	7.71e-24
RP11-347I19.7	ACSS1	0.41358	4.95e-19	2.18e-17
RP11-378J18.9	ACSS1	0.400354	7.88e-18	2.98e-16
RP11-415J8.3	ACSS1	0.404175	3.59e-18	1.42e-16
RP11-540B6.6	ACSS1	0.421203	9.5e-20	4.6e-18
RP4-669L17.10	ACSS1	0.411803	7.23e-19	3.13e-17
RP4-773N10.4	ACSS1	0.40419	3.58e-18	1.42e-16
RP4-798P15.3	ACSS1	0.403424	4.19e-18	1.65e-16
SPAG5-AS1	ACSS1	0.428027	2.09e-20	1.09e-18
AC093850.2	ADH1B	0.459635	1.18e-23	9.27e-22
ACTA2-AS1	ADH1B	0.512034	7.61e-30	1.28e-27
MSC-AS1	ADH1B	0.443285	6.22e-22	3.95e-20
CRHR1-IT1	ADH5	0.40398	3.74e-18	1.48e-16
NRAV	ADH5	0.430169	1.29e-20	6.93e-19
RP11-212P7.3	ADH5	0.408904	1.34e-18	5.57e-17
RP11-458D21.1	ADH5	0.417175	2.28e-19	1.05e-17
RP11-696N14.1	ADH5	0.428144	2.03e-20	1.07e-18
THAP9-AS1	ADH5	0.418751	1.62e-19	7.6e-18
AC004893.11	AGRN	0.449383	1.45e-22	9.99e-21
AC005519.4	AGRN	0.44924	1.5e-22	1.03e-20
AC009120.5	AGRN	0.402837	4.73e-18	1.85e-16
AC010976.2	AGRN	0.446038	3.24e-22	2.12e-20
AC018766.4	AGRN	0.430431	1.21e-20	6.56e-19
AC096772.6	AGRN	0.465753	2.53e-24	2.14e-22
AC116366.6	AGRN	0.420193	1.18e-19	5.66e-18
AC138035.2	AGRN	0.610319	7.88e-45	6.88e-42
ANKRD10-IT1	AGRN	0.425009	4.1e-20	2.08e-18
BX322557.10	AGRN	0.491252	2.92e-27	3.63e-25
C1RL-AS1	AGRN	0.408809	1.36e-18	5.68e-17
COX10-AS1	AGRN	0.405555	2.69e-18	1.08e-16
CTA-204B4.2	AGRN	0.433886	5.53e-21	3.13e-19
CTC-550B14.7	AGRN	0.427026	2.61e-20	1.35e-18
CTD-2047H16.4	AGRN	0.430815	1.11e-20	6.04e-19
CTD-2132N18.2	AGRN	0.433193	6.48e-21	3.63e-19
CTD-2517M22.14	AGRN	0.432278	7.99e-21	4.41e-19
CTD-2537I9.12	AGRN	0.424374	4.72e-20	2.37e-18
CTD-2587H24.14	AGRN	0.574931	7.57e-39	3.68e-36
CTD-2647L4.4	AGRN	0.513536	4.87e-30	8.44e-28
DTX2P1-UPK3BP1-PMS2P11	AGRN	0.448171	1.95e-22	1.31e-20
FAM157C	AGRN	0.409081	1.29e-18	5.39e-17
FTX	AGRN	0.439986	1.35e-21	8.2e-20
GS1-124K5.11	AGRN	0.533387	1.08e-32	2.57e-30
GS1-124K5.3	AGRN	0.439864	1.39e-21	8.43e-20
HNRNPU-AS1	AGRN	0.40628	2.32e-18	9.41e-17
INE1	AGRN	0.430325	1.24e-20	6.71e-19
LA16c-358B7.3	AGRN	0.549368	5.87e-35	1.77e-32
LA16c-390E6.4	AGRN	0.411549	7.64e-19	3.29e-17
LENG8-AS1	AGRN	0.471322	6.05e-25	5.51e-23
LINC00174	AGRN	0.566042	1.86e-37	7.71e-35
LINC00205	AGRN	0.43369	5.79e-21	3.26e-19
LINC00265	AGRN	0.631416	9.03e-49	1.09e-45
LINC00294	AGRN	0.427859	2.17e-20	1.13e-18
LINC00641	AGRN	0.426592	2.88e-20	1.49e-18
LINC01001	AGRN	0.64399	2.87e-51	4.54e-48
LINC01002	AGRN	0.523555	2.35e-31	4.69e-29
LINC01123	AGRN	0.433609	5.9e-21	3.32e-19
LINC01128	AGRN	0.589104	3.73e-41	2.22e-38
LINC01132	AGRN	0.420801	1.04e-19	4.99e-18
LINC01347	AGRN	0.600222	4.78e-43	3.38e-40
LINC01355	AGRN	0.447987	2.03e-22	1.37e-20
LPP-AS2	AGRN	0.409228	1.25e-18	5.24e-17
MCM3AP-AS1	AGRN	0.458918	1.41e-23	1.1e-21
PTOV1-AS1	AGRN	0.54933	5.95e-35	1.79e-32
PTOV1-AS2	AGRN	0.463803	4.14e-24	3.43e-22
RP1-151F17.2	AGRN	0.407068	1.96e-18	8.04e-17
RP1-283E3.8	AGRN	0.553249	1.58e-35	5.16e-33
RP1-286D6.5	AGRN	0.555505	7.34e-36	2.49e-33
RP1-59D14.5	AGRN	0.40598	2.47e-18	9.98e-17
RP11-1228E12.1	AGRN	0.600688	3.97e-43	2.87e-40
RP11-1246C19.1	AGRN	0.51611	2.26e-30	4.03e-28
RP11-1277A3.1	AGRN	0.470307	7.87e-25	7.09e-23
RP11-148K1.12	AGRN	0.418302	1.79e-19	8.34e-18
RP11-157P1.4	AGRN	0.478957	8.17e-26	8.27e-24
RP11-181G12.2	AGRN	0.639011	2.89e-50	4.13e-47
RP11-206L10.2	AGRN	0.50001	2.5e-28	3.51e-26
RP11-206L10.9	AGRN	0.492527	2.05e-27	2.61e-25
RP11-228B15.4	AGRN	0.405471	2.74e-18	1.1e-16
RP11-235E17.6	AGRN	0.453926	4.82e-23	3.52e-21
RP11-242D8.1	AGRN	0.413814	4.71e-19	2.08e-17
RP11-244H3.1	AGRN	0.425364	3.79e-20	1.92e-18
RP11-253E3.3	AGRN	0.507885	2.58e-29	4.09e-27
RP11-266K4.9	AGRN	0.429062	1.65e-20	8.79e-19
RP11-268J15.5	AGRN	0.417742	2.02e-19	9.38e-18
RP11-273B20.1	AGRN	0.428103	2.05e-20	1.08e-18
RP11-274B21.14	AGRN	0.550698	3.76e-35	1.18e-32
RP11-295P9.3	AGRN	0.443154	6.42e-22	4.06e-20
RP11-332H14.2	AGRN	0.502497	1.23e-28	1.81e-26
RP11-33B1.4	AGRN	0.495726	8.39e-28	1.12e-25
RP11-345P4.7	AGRN	0.592163	1.14e-41	7.06e-39
RP11-345P4.9	AGRN	0.592273	1.1e-41	6.86e-39
RP11-347I19.7	AGRN	0.478441	9.37e-26	9.41e-24
RP11-347I19.8	AGRN	0.450291	1.17e-22	8.13e-21
RP11-34P13.13	AGRN	0.410983	8.61e-19	3.68e-17
RP11-378J18.9	AGRN	0.476716	1.48e-25	1.45e-23
RP11-384K6.6	AGRN	0.54616	1.71e-34	4.91e-32
RP11-415J8.3	AGRN	0.492768	1.92e-27	2.44e-25
RP11-440L14.4	AGRN	0.434248	5.09e-21	2.89e-19
RP11-449P15.2	AGRN	0.550655	3.81e-35	1.19e-32
RP11-44M6.7	AGRN	0.533584	1.02e-32	2.42e-30
RP11-458F8.4	AGRN	0.532002	1.68e-32	3.92e-30
RP11-465B22.8	AGRN	0.423823	5.33e-20	2.66e-18
RP11-478C19.2	AGRN	0.412552	6.17e-19	2.69e-17
RP11-47A8.5	AGRN	0.415609	3.2e-19	1.45e-17
RP11-480A16.1	AGRN	0.481152	4.55e-26	4.74e-24
RP11-504P24.8	AGRN	0.435705	3.64e-21	2.11e-19
RP11-53O19.3	AGRN	0.496926	5.99e-28	8.14e-26
RP11-540B6.6	AGRN	0.487381	8.45e-27	9.87e-25
RP11-541N10.3	AGRN	0.462555	5.67e-24	4.61e-22
RP11-553L6.5	AGRN	0.439305	1.58e-21	9.55e-20
RP11-574K11.29	AGRN	0.510341	1.25e-29	2.05e-27
RP11-57H14.4	AGRN	0.546673	1.44e-34	4.19e-32
RP11-582J16.5	AGRN	0.555279	7.93e-36	2.68e-33
RP11-65I12.1	AGRN	0.432459	7.67e-21	4.25e-19
RP11-72I8.1	AGRN	0.477262	1.28e-25	1.27e-23
RP11-73M18.8	AGRN	0.462044	6.45e-24	5.21e-22
RP11-78J21.7	AGRN	0.407292	1.87e-18	7.7e-17
RP11-795F19.1	AGRN	0.408911	1.33e-18	5.57e-17
RP11-7F17.8	AGRN	0.439301	1.58e-21	9.55e-20
RP11-890B15.3	AGRN	0.53713	3.28e-33	8.18e-31
RP11-894P9.1	AGRN	0.471673	5.52e-25	5.05e-23
RP13-516M14.10	AGRN	0.414517	4.05e-19	1.8e-17
RP3-368A4.5	AGRN	0.406774	2.09e-18	8.53e-17
RP3-402G11.28	AGRN	0.440629	1.16e-21	7.11e-20
RP3-416H24.1	AGRN	0.481756	3.87e-26	4.06e-24
RP3-508I15.21	AGRN	0.418998	1.54e-19	7.22e-18
RP4-635E18.8	AGRN	0.443423	6.02e-22	3.82e-20
RP4-669L17.10	AGRN	0.645909	1.17e-51	1.94e-48
RP4-681N20.5	AGRN	0.405388	2.79e-18	1.12e-16
RP4-773N10.4	AGRN	0.55493	8.93e-36	2.98e-33
RP4-798P15.3	AGRN	0.489523	4.7e-27	5.69e-25
RP5-1057I20.4	AGRN	0.501571	1.6e-28	2.32e-26
RP5-1125A11.7	AGRN	0.421485	8.93e-20	4.34e-18
RP5-1160K1.6	AGRN	0.401007	6.89e-18	2.63e-16
RP5-890O3.9	AGRN	0.539794	1.38e-33	3.56e-31
RP5-894A10.6	AGRN	0.42072	1.06e-19	5.08e-18
RP5-997D16.2	AGRN	0.420904	1.01e-19	4.89e-18
RUSC1-AS1	AGRN	0.465707	2.56e-24	2.16e-22
SDCBP2-AS1	AGRN	0.444853	4.29e-22	2.78e-20
SEMA3F-AS1	AGRN	0.436181	3.27e-21	1.9e-19
SH3BP5-AS1	AGRN	0.458993	1.38e-23	1.08e-21
SHANK3	AGRN	0.519106	9.14e-31	1.7e-28
SPAG5-AS1	AGRN	0.452561	6.73e-23	4.84e-21
SSBP3-AS1	AGRN	0.531643	1.89e-32	4.35e-30
TMEM147-AS1	AGRN	0.42896	1.69e-20	8.98e-19
TONSL-AS1	AGRN	0.413389	5.16e-19	2.27e-17
TUG1	AGRN	0.525924	1.13e-31	2.36e-29
U73166.2	AGRN	0.44835	1.86e-22	1.26e-20
XXbac-BPG252P9.9	AGRN	0.451591	8.52e-23	6.06e-21
YEATS2-AS1	AGRN	0.487461	8.27e-27	9.67e-25
ZNRD1-AS1	AGRN	0.433226	6.44e-21	3.6e-19
OGFRP1	AK4	0.402621	4.95e-18	1.92e-16
RP11-334J6.7	AK4	-0.419896	1.26e-19	6.01e-18
RP11-618G20.1	AK4	0.457056	2.24e-23	1.7e-21
RP5-1172N10.4	AK4	-0.422304	7.46e-20	3.66e-18
AC093627.10	ALDH3B1	0.423626	5.57e-20	2.77e-18
LINC00957	ALDH3B1	0.464282	3.67e-24	3.05e-22
RP11-449P15.2	ALDH3B1	0.431992	8.53e-21	4.7e-19
RP3-395M20.8	ALDH3B1	0.418354	1.77e-19	8.26e-18
TMEM9B-AS1	ALDH3B1	0.403166	4.42e-18	1.73e-16
RP11-344B5.2	ALDH3B2	0.411189	8.24e-19	3.54e-17
ATP1A1-AS1	ALDH9A1	0.434666	4.63e-21	2.64e-19
COX10-AS1	ALDH9A1	0.402365	5.21e-18	2.02e-16
CTD-2132N18.2	ALDH9A1	0.456271	2.71e-23	2.04e-21
LINC00909	ALDH9A1	0.426436	2.98e-20	1.53e-18
LINC01128	ALDH9A1	0.410963	8.65e-19	3.69e-17
LINC01347	ALDH9A1	0.405724	2.6e-18	1.05e-16
NRAV	ALDH9A1	0.416095	2.89e-19	1.31e-17
PAXIP1-AS2	ALDH9A1	0.437526	2.39e-21	1.42e-19
PTOV1-AS1	ALDH9A1	0.428116	2.05e-20	1.07e-18
RP11-242D8.1	ALDH9A1	0.42401	5.11e-20	2.56e-18
RP11-378J18.9	ALDH9A1	0.410732	9.08e-19	3.87e-17
RP11-521B24.3	ALDH9A1	0.402822	4.75e-18	1.85e-16
SVIL-AS1	ALDH9A1	0.431261	1.01e-20	5.49e-19
TUG1	ALDH9A1	0.44424	4.97e-22	3.19e-20
XXbac-BPG252P9.9	ALDH9A1	0.402486	5.09e-18	1.97e-16
AC004893.11	ANKZF1	0.45888	1.42e-23	1.11e-21
AC005154.6	ANKZF1	0.569284	5.86e-38	2.55e-35
AC005253.2	ANKZF1	0.666509	4.79e-56	1.16e-52
AC005519.4	ANKZF1	0.693813	1.97e-62	9.02e-59
AC007292.6	ANKZF1	0.482366	3.29e-26	3.49e-24
AC007566.10	ANKZF1	0.486962	9.47e-27	1.1e-24
AC008746.12	ANKZF1	0.498837	3.49e-28	4.82e-26
AC009120.5	ANKZF1	0.562472	6.56e-37	2.51e-34
AC009120.6	ANKZF1	0.611343	5.15e-45	4.59e-42
AC009950.2	ANKZF1	0.421291	9.32e-20	4.52e-18
AC010136.2	ANKZF1	0.429343	1.55e-20	8.27e-19
AC010761.8	ANKZF1	0.524287	1.88e-31	3.77e-29
AC010761.9	ANKZF1	0.481123	4.59e-26	4.77e-24
AC010976.2	ANKZF1	0.558358	2.75e-36	9.9e-34
AC017104.6	ANKZF1	0.407524	1.79e-18	7.35e-17
AC018766.4	ANKZF1	0.6285	3.3e-48	3.78e-45
AC073046.25	ANKZF1	0.461571	7.26e-24	5.83e-22
AC083843.1	ANKZF1	0.441108	1.04e-21	6.41e-20
AC093110.3	ANKZF1	0.519741	7.54e-31	1.41e-28
AC096772.6	ANKZF1	0.584308	2.32e-40	1.29e-37
AC116366.6	ANKZF1	0.585213	1.65e-40	9.3e-38
AC138035.2	ANKZF1	0.641288	1.01e-50	1.49e-47
AC159540.1	ANKZF1	0.546777	1.4e-34	4.05e-32
AF011889.2	ANKZF1	0.444171	5.05e-22	3.24e-20
AL136419.6	ANKZF1	0.44881	1.67e-22	1.14e-20
ANKRD10-IT1	ANKZF1	0.644098	2.73e-51	4.37e-48
AP000254.8	ANKZF1	0.416602	2.59e-19	1.19e-17
AP000442.1	ANKZF1	0.551739	2.64e-35	8.5e-33
AP006222.2	ANKZF1	0.477215	1.3e-25	1.28e-23
ASMTL-AS1	ANKZF1	0.495906	7.97e-28	1.07e-25
ATP1A1-AS1	ANKZF1	0.414886	3.74e-19	1.68e-17
BACE1-AS	ANKZF1	0.403087	4.49e-18	1.76e-16
BLACAT1	ANKZF1	0.402576	4.99e-18	1.94e-16
BX322557.10	ANKZF1	0.510857	1.08e-29	1.77e-27
C1RL-AS1	ANKZF1	0.600246	4.74e-43	3.37e-40
CAPN10-AS1	ANKZF1	0.720438	2.18e-69	2.07e-65
CKMT2-AS1	ANKZF1	0.504469	6.96e-29	1.05e-26
COX10-AS1	ANKZF1	0.512435	6.76e-30	1.15e-27
CRHR1-IT1	ANKZF1	0.461182	8.01e-24	6.4e-22
CTA-204B4.2	ANKZF1	0.502343	1.28e-28	1.88e-26
CTA-228A9.3	ANKZF1	0.441438	9.61e-22	5.97e-20
CTB-55O6.12	ANKZF1	0.415516	3.27e-19	1.48e-17
CTB-89H12.4	ANKZF1	0.605976	4.69e-44	3.66e-41
CTC-301O7.4	ANKZF1	0.425822	3.42e-20	1.75e-18
CTC-338M12.4	ANKZF1	0.431744	9.02e-21	4.95e-19
CTC-429P9.2	ANKZF1	0.494452	1.2e-27	1.57e-25
CTC-429P9.3	ANKZF1	0.489289	5.01e-27	6.06e-25
CTC-429P9.5	ANKZF1	0.536885	3.55e-33	8.75e-31
CTC-435M10.12	ANKZF1	0.565324	2.4e-37	9.85e-35
CTC-487M23.5	ANKZF1	0.413248	5.32e-19	2.34e-17
CTC-524C5.2	ANKZF1	0.639435	2.38e-50	3.47e-47
CTC-529I10.2	ANKZF1	0.556152	5.88e-36	2.02e-33
CTC-550B14.7	ANKZF1	0.481706	3.92e-26	4.11e-24
CTC-559E9.1	ANKZF1	0.47936	7.34e-26	7.47e-24
CTC-559E9.5	ANKZF1	0.490096	4.01e-27	4.92e-25
CTD-2006H14.2	ANKZF1	0.450993	9.85e-23	6.94e-21
CTD-2013N24.2	ANKZF1	0.554808	9.31e-36	3.09e-33
CTD-2020K17.3	ANKZF1	0.469389	9.96e-25	8.86e-23
CTD-2047H16.4	ANKZF1	0.608299	1.81e-44	1.5e-41
CTD-2132N18.2	ANKZF1	0.462408	5.89e-24	4.79e-22
CTD-2270P14.1	ANKZF1	0.557991	3.12e-36	1.11e-33
CTD-2349P21.9	ANKZF1	0.528367	5.28e-32	1.15e-29
CTD-2368P22.1	ANKZF1	0.548083	9.03e-35	2.67e-32
CTD-2371O3.3	ANKZF1	0.482246	3.39e-26	3.59e-24
CTD-2516F10.2	ANKZF1	0.402653	4.91e-18	1.91e-16
CTD-2517M22.14	ANKZF1	0.573374	1.34e-38	6.29e-36
CTD-2527I21.14	ANKZF1	0.592175	1.14e-41	7.06e-39
CTD-2537I9.12	ANKZF1	0.62432	2.06e-47	2.25e-44
CTD-2547G23.4	ANKZF1	0.606633	3.59e-44	2.85e-41
CTD-2555O16.2	ANKZF1	0.411378	7.92e-19	3.41e-17
CTD-2574D22.4	ANKZF1	0.527304	7.36e-32	1.57e-29
CTD-2587H24.14	ANKZF1	0.579533	1.39e-39	7.14e-37
CTD-2630F21.1	ANKZF1	0.40948	1.18e-18	4.98e-17
CTD-2647L4.4	ANKZF1	0.528767	4.66e-32	1.02e-29
CTD-3092A11.2	ANKZF1	0.465615	2.62e-24	2.21e-22
CTD-3099C6.11	ANKZF1	0.478552	9.1e-26	9.16e-24
CTD-3128G10.6	ANKZF1	0.438908	1.74e-21	1.04e-19
CTD-3214H19.6	ANKZF1	0.427709	2.24e-20	1.17e-18
DKFZP434I0714	ANKZF1	0.470103	8.29e-25	7.44e-23
DLGAP1-AS2	ANKZF1	0.487721	7.7e-27	9.04e-25
DTX2P1-UPK3BP1-PMS2P11	ANKZF1	0.519849	7.3e-31	1.37e-28
EIF3J-AS1	ANKZF1	0.480194	5.88e-26	6.02e-24
FAM157C	ANKZF1	0.608496	1.67e-44	1.4e-41
FTX	ANKZF1	0.5989	8.1e-43	5.6e-40
GABPB1-AS1	ANKZF1	0.532746	1.33e-32	3.13e-30
GS1-124K5.11	ANKZF1	0.653174	3.62e-53	6.97e-50
GS1-124K5.3	ANKZF1	0.602309	2.07e-43	1.54e-40
GUSBP11	ANKZF1	0.534751	7.03e-33	1.7e-30
HNRNPU-AS1	ANKZF1	0.638173	4.25e-50	5.94e-47
INE1	ANKZF1	0.563694	4.27e-37	1.68e-34
KB-1572G7.2	ANKZF1	0.460669	9.1e-24	7.24e-22
KLF3-AS1	ANKZF1	0.565933	1.94e-37	7.99e-35
LA16c-358B7.3	ANKZF1	0.667803	2.47e-56	6.56e-53
LA16c-390E6.4	ANKZF1	0.606095	4.47e-44	3.53e-41
LENG8-AS1	ANKZF1	0.562079	7.53e-37	2.83e-34
LINC00106	ANKZF1	0.407229	1.9e-18	7.79e-17
LINC00115	ANKZF1	0.51748	1.5e-30	2.72e-28
LINC00174	ANKZF1	0.707851	5.31e-66	3.2e-62
LINC00205	ANKZF1	0.422565	7.04e-20	3.47e-18
LINC00265	ANKZF1	0.717266	1.62e-68	1.34e-64
LINC00294	ANKZF1	0.432707	7.25e-21	4.02e-19
LINC00342	ANKZF1	0.605391	5.95e-44	4.6e-41
LINC00641	ANKZF1	0.495061	1.01e-27	1.34e-25
LINC00854	ANKZF1	0.444213	5e-22	3.21e-20
LINC00893	ANKZF1	0.535465	5.59e-33	1.36e-30
LINC00894	ANKZF1	0.552108	2.33e-35	7.56e-33
LINC00969	ANKZF1	0.525237	1.4e-31	2.87e-29
LINC01001	ANKZF1	0.727673	2.02e-71	2.24e-67
LINC01002	ANKZF1	0.66707	3.59e-56	9.01e-53
LINC01004	ANKZF1	0.549934	4.86e-35	1.49e-32
LINC01089	ANKZF1	0.58335	3.33e-40	1.83e-37
LINC01123	ANKZF1	0.455154	3.57e-23	2.65e-21
LINC01125	ANKZF1	0.628628	3.12e-48	3.6e-45
LINC01128	ANKZF1	0.485999	1.23e-26	1.4e-24
LINC01132	ANKZF1	0.421714	8.49e-20	4.14e-18
LINC01341	ANKZF1	0.43049	1.2e-20	6.48e-19
LINC01347	ANKZF1	0.711832	4.71e-67	2.98e-63
LINC01355	ANKZF1	0.678768	7.92e-59	2.34e-55
LL0XNC01-7P3.1	ANKZF1	0.578202	2.27e-39	1.15e-36
LLNLR-246C6.1	ANKZF1	0.573232	1.41e-38	6.55e-36
MCM3AP-AS1	ANKZF1	0.632858	4.73e-49	6.1e-46
MRPL23-AS1	ANKZF1	0.48689	9.66e-27	1.11e-24
NDUFA6-AS1	ANKZF1	0.442244	7.95e-22	4.97e-20
NEAT1	ANKZF1	0.443714	5.62e-22	3.58e-20
NFYC-AS1	ANKZF1	0.598972	7.87e-43	5.47e-40
NRAV	ANKZF1	0.403287	4.31e-18	1.69e-16
PAN3-AS1	ANKZF1	0.462713	5.45e-24	4.44e-22
PAXIP1-AS2	ANKZF1	0.455494	3.28e-23	2.45e-21
PCBP1-AS1	ANKZF1	0.518973	9.52e-31	1.76e-28
PRR7-AS1	ANKZF1	0.489999	4.12e-27	5.03e-25
PSMA3-AS1	ANKZF1	0.540852	9.81e-34	2.58e-31
PSMD5-AS1	ANKZF1	0.422553	7.06e-20	3.48e-18
PTOV1-AS1	ANKZF1	0.585463	1.5e-40	8.5e-38
PTOV1-AS2	ANKZF1	0.648862	2.88e-52	4.9e-49
RAD51-AS1	ANKZF1	0.600667	4e-43	2.87e-40
RNF139-AS1	ANKZF1	0.5266	9.16e-32	1.92e-29
RP1-151F17.2	ANKZF1	0.539474	1.54e-33	3.92e-31
RP1-179N16.6	ANKZF1	0.468012	1.42e-24	1.23e-22
RP1-228H13.5	ANKZF1	0.442581	7.35e-22	4.61e-20
RP1-283E3.8	ANKZF1	0.528657	4.82e-32	1.05e-29
RP1-286D6.5	ANKZF1	0.636773	8.05e-50	1.08e-46
RP1-59D14.1	ANKZF1	0.476412	1.6e-25	1.56e-23
RP1-59D14.5	ANKZF1	0.607169	2.88e-44	2.33e-41
RP1-63M2.7	ANKZF1	0.423272	6.02e-20	2.99e-18
RP11-1105G2.3	ANKZF1	0.532686	1.36e-32	3.18e-30
RP11-1223D19.1	ANKZF1	0.427236	2.49e-20	1.3e-18
RP11-1228E12.1	ANKZF1	0.688687	3.52e-61	1.51e-57
RP11-122K13.12	ANKZF1	0.589554	3.13e-41	1.89e-38
RP11-1246C19.1	ANKZF1	0.506184	4.23e-29	6.57e-27
RP11-1277A3.1	ANKZF1	0.606872	3.25e-44	2.6e-41
RP11-134G8.5	ANKZF1	0.508013	2.49e-29	3.95e-27
RP11-1376P16.2	ANKZF1	0.534623	7.32e-33	1.75e-30
RP11-144G6.12	ANKZF1	0.481315	4.36e-26	4.54e-24
RP11-148K1.12	ANKZF1	0.564768	2.93e-37	1.18e-34
RP11-157P1.4	ANKZF1	0.447834	2.11e-22	1.42e-20
RP11-158K1.3	ANKZF1	0.469596	9.45e-25	8.43e-23
RP11-159D12.2	ANKZF1	0.504925	6.1e-29	9.26e-27
RP11-164J13.1	ANKZF1	0.608814	1.47e-44	1.24e-41
RP11-166O4.6	ANKZF1	0.473811	3.17e-25	3e-23
RP11-181G12.2	ANKZF1	0.631618	8.25e-49	1.02e-45
RP11-182J1.12	ANKZF1	0.44251	7.47e-22	4.68e-20
RP11-190A12.8	ANKZF1	0.440939	1.08e-21	6.65e-20
RP11-196G11.4	ANKZF1	0.527276	7.43e-32	1.58e-29
RP11-199F11.2	ANKZF1	0.478563	9.07e-26	9.14e-24
RP11-206L10.2	ANKZF1	0.60475	7.73e-44	5.9e-41
RP11-206L10.9	ANKZF1	0.618607	2.42e-46	2.4e-43
RP11-20I23.13	ANKZF1	0.402735	4.83e-18	1.88e-16
RP11-228B15.4	ANKZF1	0.595487	3.12e-42	2.02e-39
RP11-235E17.6	ANKZF1	0.652498	5.02e-53	9.4e-50
RP11-242D8.1	ANKZF1	0.614141	1.6e-45	1.48e-42
RP11-244H3.1	ANKZF1	0.543571	4.03e-34	1.1e-31
RP11-253E3.3	ANKZF1	0.4382	2.05e-21	1.22e-19
RP11-258C19.7	ANKZF1	0.499738	2.7e-28	3.76e-26
RP11-260M2.1	ANKZF1	0.533059	1.2e-32	2.84e-30
RP11-263K19.4	ANKZF1	0.470236	8.01e-25	7.21e-23
RP11-264B17.2	ANKZF1	0.58266	4.31e-40	2.33e-37
RP11-266K4.14	ANKZF1	0.412728	5.94e-19	2.6e-17
RP11-266K4.9	ANKZF1	0.582735	4.19e-40	2.28e-37
RP11-268J15.5	ANKZF1	0.559498	1.85e-36	6.74e-34
RP11-273B20.1	ANKZF1	0.556305	5.58e-36	1.93e-33
RP11-274B21.14	ANKZF1	0.658404	2.8e-54	5.63e-51
RP11-278C7.5	ANKZF1	0.471033	6.52e-25	5.91e-23
RP11-285F7.2	ANKZF1	0.502942	1.08e-28	1.6e-26
RP11-295P9.3	ANKZF1	0.636592	8.74e-50	1.16e-46
RP11-311C24.1	ANKZF1	0.432273	8e-21	4.42e-19
RP11-326C3.11	ANKZF1	0.425785	3.45e-20	1.76e-18
RP11-332H14.2	ANKZF1	0.680008	4.07e-59	1.26e-55
RP11-333E1.1	ANKZF1	0.621928	5.82e-47	6.19e-44
RP11-333E1.2	ANKZF1	0.49577	8.28e-28	1.11e-25
RP11-334C17.5	ANKZF1	0.531268	2.12e-32	4.83e-30
RP11-33B1.4	ANKZF1	0.642384	6.08e-51	9.39e-48
RP11-345P4.7	ANKZF1	0.626774	7.06e-48	8.01e-45
RP11-345P4.9	ANKZF1	0.46357	4.39e-24	3.62e-22
RP11-347I19.7	ANKZF1	0.617895	3.28e-46	3.2e-43
RP11-347I19.8	ANKZF1	0.668477	1.75e-56	4.74e-53
RP11-34P13.13	ANKZF1	0.5566	5.04e-36	1.75e-33
RP11-350N15.4	ANKZF1	0.401444	6.3e-18	2.42e-16
RP11-352M15.2	ANKZF1	0.432984	6.8e-21	3.79e-19
RP11-355O1.11	ANKZF1	0.563464	4.63e-37	1.81e-34
RP11-378J18.9	ANKZF1	0.652132	5.99e-53	1.11e-49
RP11-379B18.5	ANKZF1	0.431236	1.01e-20	5.52e-19
RP11-384K6.6	ANKZF1	0.697559	2.3e-63	1.13e-59
RP11-385F5.4	ANKZF1	0.453588	5.24e-23	3.81e-21
RP11-415J8.3	ANKZF1	0.619877	1.41e-46	1.43e-43
RP11-418J17.1	ANKZF1	0.552133	2.31e-35	7.51e-33
RP11-435O5.4	ANKZF1	0.435075	4.21e-21	2.42e-19
RP11-440D17.3	ANKZF1	0.4229	6.54e-20	3.24e-18
RP11-440L14.4	ANKZF1	0.534637	7.29e-33	1.75e-30
RP11-449P15.2	ANKZF1	0.686967	9.15e-61	3.47e-57
RP11-44M6.7	ANKZF1	0.609621	1.05e-44	9.07e-42
RP11-458D21.1	ANKZF1	0.450153	1.21e-22	8.38e-21
RP11-458F8.4	ANKZF1	0.671831	3.08e-57	8.53e-54
RP11-461A8.4	ANKZF1	0.447289	2.4e-22	1.6e-20
RP11-465B22.8	ANKZF1	0.430251	1.27e-20	6.82e-19
RP11-468E2.11	ANKZF1	0.472352	4.63e-25	4.29e-23
RP11-468E2.5	ANKZF1	0.45363	5.19e-23	3.78e-21
RP11-478C19.2	ANKZF1	0.562561	6.36e-37	2.46e-34
RP11-480A16.1	ANKZF1	0.701221	2.73e-64	1.4e-60
RP11-481J2.4	ANKZF1	0.429334	1.56e-20	8.28e-19
RP11-496I9.1	ANKZF1	0.474072	2.96e-25	2.81e-23
RP11-499P20.2	ANKZF1	0.437516	2.4e-21	1.42e-19
RP11-504P24.8	ANKZF1	0.651359	8.7e-53	1.58e-49
RP11-527J8.1	ANKZF1	0.51615	2.23e-30	4e-28
RP11-53O19.3	ANKZF1	0.535972	4.75e-33	1.16e-30
RP11-540B6.6	ANKZF1	0.647775	4.82e-52	8.11e-49
RP11-541N10.3	ANKZF1	0.520472	6.04e-31	1.15e-28
RP11-572O17.1	ANKZF1	0.403186	4.4e-18	1.72e-16
RP11-574K11.29	ANKZF1	0.660021	1.26e-54	2.65e-51
RP11-57H14.4	ANKZF1	0.555218	8.09e-36	2.72e-33
RP11-582J16.5	ANKZF1	0.631229	9.82e-49	1.17e-45
RP11-65I12.1	ANKZF1	0.513018	5.69e-30	9.76e-28
RP11-66N24.3	ANKZF1	0.625064	1.49e-47	1.64e-44
RP11-69E11.4	ANKZF1	0.421045	9.83e-20	4.75e-18
RP11-708J19.1	ANKZF1	0.520439	6.1e-31	1.16e-28
RP11-72I8.1	ANKZF1	0.688498	3.92e-61	1.63e-57
RP11-73M18.7	ANKZF1	0.419808	1.29e-19	6.12e-18
RP11-73M18.8	ANKZF1	0.450805	1.03e-22	7.25e-21
RP11-77H9.2	ANKZF1	0.499818	2.64e-28	3.69e-26
RP11-783K16.13	ANKZF1	0.476028	1.77e-25	1.72e-23
RP11-78J21.7	ANKZF1	0.471289	6.1e-25	5.55e-23
RP11-793H13.8	ANKZF1	0.524523	1.74e-31	3.53e-29
RP11-795F19.1	ANKZF1	0.513124	5.51e-30	9.46e-28
RP11-7F17.8	ANKZF1	0.507758	2.68e-29	4.24e-27
RP11-817I4.2	ANKZF1	0.558402	2.71e-36	9.77e-34
RP11-81A1.6	ANKZF1	0.50405	7.85e-29	1.18e-26
RP11-890B15.3	ANKZF1	0.564962	2.73e-37	1.11e-34
RP11-894P9.1	ANKZF1	0.631162	1.01e-48	1.2e-45
RP13-104F24.2	ANKZF1	0.482063	3.57e-26	3.76e-24
RP13-36G14.4	ANKZF1	0.493557	1.54e-27	1.99e-25
RP13-516M14.10	ANKZF1	0.632638	5.22e-49	6.63e-46
RP3-368A4.5	ANKZF1	0.605331	6.1e-44	4.68e-41
RP3-368A4.6	ANKZF1	0.582692	4.26e-40	2.31e-37
RP3-402G11.27	ANKZF1	0.500467	2.19e-28	3.12e-26
RP3-402G11.28	ANKZF1	0.547484	1.1e-34	3.23e-32
RP3-416H24.1	ANKZF1	0.500924	1.93e-28	2.76e-26
RP3-508I15.21	ANKZF1	0.471107	6.4e-25	5.81e-23
RP3-508I15.9	ANKZF1	0.489054	5.35e-27	6.43e-25
RP4-548D19.3	ANKZF1	0.509676	1.53e-29	2.47e-27
RP4-563E14.1	ANKZF1	0.43162	9.28e-21	5.08e-19
RP4-635E18.8	ANKZF1	0.562293	6.99e-37	2.64e-34
RP4-669L17.10	ANKZF1	0.703447	7.36e-65	4.08e-61
RP4-681N20.5	ANKZF1	0.607157	2.9e-44	2.33e-41
RP4-717I23.3	ANKZF1	0.538983	1.8e-33	4.57e-31
RP4-773N10.4	ANKZF1	0.564189	3.59e-37	1.42e-34
RP4-798P15.3	ANKZF1	0.595491	3.12e-42	2.02e-39
RP5-1050D4.5	ANKZF1	0.5404	1.14e-33	2.95e-31
RP5-1057I20.4	ANKZF1	0.448386	1.85e-22	1.25e-20
RP5-1057I20.5	ANKZF1	0.524725	1.64e-31	3.32e-29
RP5-1061H20.4	ANKZF1	0.451167	9.44e-23	6.66e-21
RP5-1068E13.7	ANKZF1	0.48375	2.26e-26	2.47e-24
RP5-1074L1.4	ANKZF1	0.612052	3.84e-45	3.47e-42
RP5-1125A11.7	ANKZF1	0.476788	1.45e-25	1.42e-23
RP5-1160K1.6	ANKZF1	0.60917	1.27e-44	1.08e-41
RP5-855D21.1	ANKZF1	0.527326	7.31e-32	1.56e-29
RP5-855D21.3	ANKZF1	0.44282	6.95e-22	4.37e-20
RP5-890O3.9	ANKZF1	0.541185	8.8e-34	2.34e-31
RP5-894A10.6	ANKZF1	0.458167	1.7e-23	1.31e-21
RP5-902P8.10	ANKZF1	0.516284	2.14e-30	3.85e-28
RP5-997D16.2	ANKZF1	0.492784	1.91e-27	2.44e-25
RUSC1-AS1	ANKZF1	0.621676	6.49e-47	6.84e-44
SDCBP2-AS1	ANKZF1	0.571862	2.31e-38	1.05e-35
SEMA3F-AS1	ANKZF1	0.57391	1.1e-38	5.25e-36
SEMA6A-AS1	ANKZF1	0.535824	4.98e-33	1.22e-30
SH3BP5-AS1	ANKZF1	0.662311	4e-55	9.01e-52
SHANK3	ANKZF1	0.494117	1.32e-27	1.72e-25
SLC16A1-AS1	ANKZF1	0.458246	1.66e-23	1.29e-21
SLC25A25-AS1	ANKZF1	0.5983	1.03e-42	6.97e-40
SLX1B-SULT1A4	ANKZF1	0.632389	5.84e-49	7.32e-46
SNHG1	ANKZF1	0.450363	1.15e-22	8e-21
SNHG12	ANKZF1	0.402129	5.47e-18	2.11e-16
SNHG20	ANKZF1	0.513852	4.44e-30	7.72e-28
SNHG4	ANKZF1	0.551387	2.98e-35	9.46e-33
SPAG5-AS1	ANKZF1	0.662267	4.09e-55	9.06e-52
SSBP3-AS1	ANKZF1	0.66308	2.72e-55	6.23e-52
ST20-AS1	ANKZF1	0.436688	2.91e-21	1.7e-19
STARD4-AS1	ANKZF1	0.629426	2.19e-48	2.55e-45
TAPT1-AS1	ANKZF1	0.418293	1.79e-19	8.36e-18
THAP9-AS1	ANKZF1	0.551161	3.21e-35	1.02e-32
THUMPD3-AS1	ANKZF1	0.486441	1.09e-26	1.25e-24
TMCC1-AS1	ANKZF1	0.495928	7.93e-28	1.07e-25
TMEM147-AS1	ANKZF1	0.580444	9.88e-40	5.15e-37
TONSL-AS1	ANKZF1	0.480315	5.69e-26	5.85e-24
TPT1-AS1	ANKZF1	0.426474	2.96e-20	1.52e-18
TUG1	ANKZF1	0.491678	2.59e-27	3.25e-25
U73166.2	ANKZF1	0.54525	2.31e-34	6.53e-32
XX-FW83563B9.5	ANKZF1	0.489743	4.42e-27	5.38e-25
XXbac-BPG252P9.9	ANKZF1	0.485981	1.24e-26	1.4e-24
YEATS2-AS1	ANKZF1	0.681343	1.98e-59	6.27e-56
ZNF213-AS1	ANKZF1	0.436461	3.06e-21	1.79e-19
ZNF674-AS1	ANKZF1	0.416088	2.89e-19	1.32e-17
ZNRD1-AS1	ANKZF1	0.65858	2.57e-54	5.25e-51
AC004893.11	ARNT	0.537796	2.64e-33	6.66e-31
AC005154.6	ARNT	0.458205	1.68e-23	1.3e-21
AC005253.2	ARNT	0.580833	8.55e-40	4.49e-37
AC005339.2	ARNT	-0.549708	5.24e-35	1.6e-32
AC005519.4	ARNT	0.574798	7.95e-39	3.84e-36
AC007620.3	ARNT	0.501124	1.82e-28	2.62e-26
AC009120.5	ARNT	0.419202	1.47e-19	6.94e-18
AC009948.5	ARNT	0.456375	2.64e-23	1.99e-21
AC010761.10	ARNT	-0.465861	2.46e-24	2.09e-22
AC010976.2	ARNT	0.431146	1.03e-20	5.62e-19
AC018766.4	ARNT	0.427772	2.21e-20	1.16e-18
AC026150.8	ARNT	0.41904	1.52e-19	7.16e-18
AC073046.25	ARNT	0.574478	8.94e-39	4.28e-36
AC093110.3	ARNT	0.507621	2.79e-29	4.41e-27
AC096772.6	ARNT	0.496813	6.18e-28	8.38e-26
AC116366.6	ARNT	0.426753	2.78e-20	1.44e-18
AC138035.2	ARNT	0.678317	1.01e-58	2.91e-55
AC145124.2	ARNT	0.448393	1.84e-22	1.25e-20
ADAMTS9-AS1	ARNT	0.401828	5.82e-18	2.24e-16
AL450992.2	ARNT	0.480345	5.65e-26	5.82e-24
ANKRD10-IT1	ARNT	0.54425	3.22e-34	8.9e-32
AP000442.1	ARNT	0.44873	1.7e-22	1.16e-20
AP006222.2	ARNT	0.448439	1.82e-22	1.24e-20
ARAP1-AS1	ARNT	-0.597167	1.61e-42	1.07e-39
ATP1A1-AS1	ARNT	0.48793	7.27e-27	8.58e-25
BAALC-AS1	ARNT	0.428758	1.77e-20	9.36e-19
BX322557.10	ARNT	0.620372	1.14e-46	1.17e-43
C1RL-AS1	ARNT	0.434286	5.05e-21	2.87e-19
CAPN10-AS1	ARNT	0.443951	5.32e-22	3.4e-20
CKMT2-AS1	ARNT	0.568358	8.16e-38	3.51e-35
COX10-AS1	ARNT	0.638259	4.08e-50	5.77e-47
CRHR1-IT1	ARNT	0.549024	6.59e-35	1.97e-32
CTA-204B4.2	ARNT	0.403004	4.57e-18	1.79e-16
CTB-31O20.3	ARNT	-0.519778	7.46e-31	1.4e-28
CTB-59C6.3	ARNT	0.434972	4.31e-21	2.47e-19
CTB-89H12.4	ARNT	0.429446	1.52e-20	8.09e-19
CTC-301O7.4	ARNT	0.437768	2.26e-21	1.34e-19
CTC-429P9.2	ARNT	0.48609	1.2e-26	1.37e-24
CTC-429P9.5	ARNT	0.511468	9e-30	1.5e-27
CTC-510F12.6	ARNT	-0.416789	2.48e-19	1.14e-17
CTC-529I10.2	ARNT	0.462642	5.55e-24	4.52e-22
CTC-550B14.7	ARNT	0.460449	9.62e-24	7.64e-22
CTC-559E9.1	ARNT	0.467573	1.59e-24	1.37e-22
CTD-2013N24.2	ARNT	0.468083	1.39e-24	1.22e-22
CTD-2047H16.4	ARNT	0.468235	1.34e-24	1.17e-22
CTD-2132N18.2	ARNT	0.59868	8.84e-43	6.02e-40
CTD-2267D19.3	ARNT	0.4007	7.34e-18	2.79e-16
CTD-2270P14.1	ARNT	0.483512	2.41e-26	2.62e-24
CTD-2291D10.4	ARNT	0.448851	1.65e-22	1.13e-20
CTD-2368P22.1	ARNT	0.52316	2.65e-31	5.28e-29
CTD-2517M22.14	ARNT	0.414947	3.69e-19	1.66e-17
CTD-2527I21.14	ARNT	0.401364	6.41e-18	2.45e-16
CTD-2537I9.12	ARNT	0.43668	2.91e-21	1.71e-19
CTD-2547G23.4	ARNT	0.423397	5.86e-20	2.91e-18
CTD-2554C21.2	ARNT	0.406243	2.33e-18	9.47e-17
CTD-2555O16.2	ARNT	0.523009	2.78e-31	5.52e-29
CTD-2574D22.4	ARNT	0.543269	4.45e-34	1.21e-31
CTD-2587H24.14	ARNT	0.472556	4.39e-25	4.08e-23
CTD-2630F21.1	ARNT	0.522982	2.8e-31	5.55e-29
CTD-2647L4.4	ARNT	0.645095	1.71e-51	2.81e-48
CTD-3099C6.11	ARNT	0.471457	5.84e-25	5.33e-23
DKFZP434I0714	ARNT	0.522109	3.66e-31	7.14e-29
DTX2P1-UPK3BP1-PMS2P11	ARNT	0.500336	2.28e-28	3.22e-26
EIF3J-AS1	ARNT	0.49914	3.2e-28	4.44e-26
FAM157C	ARNT	0.549191	6.23e-35	1.86e-32
FTX	ARNT	0.683656	5.64e-60	1.92e-56
GS1-124K5.11	ARNT	0.500381	2.25e-28	3.19e-26
GS1-124K5.3	ARNT	0.555657	6.97e-36	2.38e-33
HCG11	ARNT	0.48504	1.6e-26	1.78e-24
INE1	ARNT	0.45675	2.41e-23	1.83e-21
KLF3-AS1	ARNT	0.501535	1.62e-28	2.35e-26
LA16c-358B7.3	ARNT	0.538087	2.41e-33	6.08e-31
LA16c-390E6.4	ARNT	0.495143	9.88e-28	1.31e-25
LENG8-AS1	ARNT	0.500717	2.04e-28	2.92e-26
LINC00174	ARNT	0.530645	2.58e-32	5.81e-30
LINC00235	ARNT	0.437178	2.59e-21	1.53e-19
LINC00265	ARNT	0.66686	4e-56	9.84e-53
LINC00294	ARNT	0.584786	1.93e-40	1.08e-37
LINC00854	ARNT	0.493433	1.59e-27	2.05e-25
LINC00883	ARNT	0.435607	3.73e-21	2.15e-19
LINC00909	ARNT	0.470812	6.9e-25	6.25e-23
LINC01001	ARNT	0.639387	2.43e-50	3.51e-47
LINC01002	ARNT	0.581811	5.93e-40	3.19e-37
LINC01123	ARNT	0.461427	7.53e-24	6.04e-22
LINC01125	ARNT	0.433272	6.37e-21	3.57e-19
LINC01128	ARNT	0.641345	9.85e-51	1.49e-47
LINC01132	ARNT	0.421619	8.67e-20	4.22e-18
LINC01347	ARNT	0.718164	9.2e-69	8.15e-65
LINC01355	ARNT	0.415933	2.99e-19	1.36e-17
LPP-AS2	ARNT	0.432887	6.95e-21	3.87e-19
MCM3AP-AS1	ARNT	0.619379	1.74e-46	1.74e-43
NDUFA6-AS1	ARNT	0.543839	3.69e-34	1.01e-31
NFYC-AS1	ARNT	0.529524	3.68e-32	8.17e-30
NRAV	ARNT	0.402645	4.92e-18	1.91e-16
PAXIP1-AS2	ARNT	0.603829	1.12e-43	8.47e-41
PSMA3-AS1	ARNT	0.436535	3.01e-21	1.76e-19
PSMD5-AS1	ARNT	0.465191	2.91e-24	2.44e-22
PTOV1-AS1	ARNT	0.564486	3.23e-37	1.28e-34
PTOV1-AS2	ARNT	0.473046	3.87e-25	3.62e-23
RAD51-AS1	ARNT	0.43627	3.2e-21	1.86e-19
RP1-151F17.2	ARNT	0.469951	8.62e-25	7.72e-23
RP1-228H13.5	ARNT	0.503467	9.29e-29	1.38e-26
RP1-283E3.8	ARNT	0.551015	3.37e-35	1.07e-32
RP1-286D6.5	ARNT	0.505891	4.61e-29	7.12e-27
RP1-59D14.1	ARNT	0.484123	2.05e-26	2.25e-24
RP1-59D14.5	ARNT	0.475478	2.05e-25	1.98e-23
RP11-10C24.1	ARNT	0.519729	7.57e-31	1.42e-28
RP11-10C24.3	ARNT	0.42563	3.57e-20	1.82e-18
RP11-110I1.6	ARNT	-0.450229	1.18e-22	8.24e-21
RP11-1228E12.1	ARNT	0.632631	5.24e-49	6.63e-46
RP11-122K13.12	ARNT	0.501981	1.42e-28	2.08e-26
RP11-1246C19.1	ARNT	0.425501	3.67e-20	1.87e-18
RP11-124N14.3	ARNT	0.488284	6.6e-27	7.86e-25
RP11-1277A3.1	ARNT	0.504178	7.57e-29	1.14e-26
RP11-134G8.5	ARNT	0.459907	1.1e-23	8.7e-22
RP11-1376P16.2	ARNT	0.412313	6.49e-19	2.82e-17
RP11-144G6.12	ARNT	0.518568	1.08e-30	1.99e-28
RP11-152H18.3	ARNT	-0.521986	3.8e-31	7.4e-29
RP11-164J13.1	ARNT	0.416247	2.79e-19	1.27e-17
RP11-181G12.2	ARNT	0.553876	1.28e-35	4.19e-33
RP11-182J1.12	ARNT	0.41581	3.07e-19	1.39e-17
RP11-182J1.3	ARNT	0.448909	1.63e-22	1.11e-20
RP11-196G11.4	ARNT	0.514937	3.21e-30	5.65e-28
RP11-206L10.2	ARNT	0.660532	9.74e-55	2.09e-51
RP11-206L10.9	ARNT	0.415076	3.59e-19	1.61e-17
RP11-212P7.3	ARNT	0.490151	3.95e-27	4.85e-25
RP11-228B15.4	ARNT	0.417697	2.04e-19	9.46e-18
RP11-235E17.6	ARNT	0.419113	1.5e-19	7.05e-18
RP11-242D8.1	ARNT	0.63302	4.4e-49	5.79e-46
RP11-244H3.1	ARNT	0.477511	1.2e-25	1.19e-23
RP11-253E3.3	ARNT	0.487063	9.22e-27	1.07e-24
RP11-264B17.2	ARNT	0.511803	8.15e-30	1.37e-27
RP11-265N6.1	ARNT	-0.466078	2.33e-24	1.98e-22
RP11-266K4.9	ARNT	0.508655	2.06e-29	3.31e-27
RP11-268J15.5	ARNT	0.455221	3.51e-23	2.61e-21
RP11-273B20.1	ARNT	0.483963	2.14e-26	2.33e-24
RP11-274B21.14	ARNT	0.702088	1.64e-64	8.72e-61
RP11-27M24.1	ARNT	0.417728	2.03e-19	9.41e-18
RP11-295P9.3	ARNT	0.467619	1.57e-24	1.36e-22
RP11-332H14.2	ARNT	0.50605	4.4e-29	6.82e-27
RP11-333E1.1	ARNT	0.475609	1.98e-25	1.91e-23
RP11-334E6.12	ARNT	0.47163	5.59e-25	5.1e-23
RP11-334J6.7	ARNT	-0.561683	8.65e-37	3.24e-34
RP11-33B1.4	ARNT	0.570173	4.26e-38	1.87e-35
RP11-345P4.7	ARNT	0.625629	1.17e-47	1.29e-44
RP11-345P4.9	ARNT	0.490002	4.12e-27	5.03e-25
RP11-347I19.7	ARNT	0.532036	1.67e-32	3.88e-30
RP11-347I19.8	ARNT	0.544079	3.41e-34	9.37e-32
RP11-34P13.13	ARNT	0.539743	1.41e-33	3.61e-31
RP11-352M15.2	ARNT	0.446583	2.84e-22	1.88e-20
RP11-355O1.11	ARNT	0.429385	1.54e-20	8.19e-19
RP11-378J18.9	ARNT	0.685873	1.67e-60	6.01e-57
RP11-379F4.7	ARNT	0.467238	1.73e-24	1.49e-22
RP11-384K6.6	ARNT	0.675257	5.12e-58	1.45e-54
RP11-415J8.3	ARNT	0.556672	4.92e-36	1.71e-33
RP11-418J17.1	ARNT	0.420916	1.01e-19	4.88e-18
RP11-428J1.5	ARNT	0.490073	4.04e-27	4.94e-25
RP11-440D17.3	ARNT	0.420308	1.16e-19	5.53e-18
RP11-440L14.1	ARNT	0.48783	7.48e-27	8.8e-25
RP11-440L14.4	ARNT	0.407053	1.97e-18	8.06e-17
RP11-449P15.2	ARNT	0.547783	9.98e-35	2.94e-32
RP11-44M6.7	ARNT	0.418323	1.78e-19	8.31e-18
RP11-458D21.1	ARNT	0.546435	1.56e-34	4.52e-32
RP11-458F8.4	ARNT	0.45631	2.69e-23	2.02e-21
RP11-46C24.7	ARNT	0.414334	4.21e-19	1.87e-17
RP11-478C19.2	ARNT	0.530802	2.46e-32	5.56e-30
RP11-47A8.5	ARNT	0.580441	9.89e-40	5.15e-37
RP11-480A16.1	ARNT	0.488417	6.37e-27	7.6e-25
RP11-540B6.6	ARNT	0.558347	2.76e-36	9.91e-34
RP11-541N10.3	ARNT	0.512806	6.05e-30	1.04e-27
RP11-567M16.6	ARNT	0.40406	3.67e-18	1.46e-16
RP11-571M6.7	ARNT	-0.573226	1.41e-38	6.55e-36
RP11-574K11.29	ARNT	0.601433	2.95e-43	2.15e-40
RP11-57H14.4	ARNT	0.576842	3.75e-39	1.87e-36
RP11-582J16.5	ARNT	0.581195	7.47e-40	3.97e-37
RP11-618G20.1	ARNT	0.583168	3.56e-40	1.95e-37
RP11-618K13.2	ARNT	-0.455632	3.17e-23	2.37e-21
RP11-627K11.6	ARNT	-0.510824	1.09e-29	1.79e-27
RP11-681H18.2	ARNT	0.500825	1.98e-28	2.84e-26
RP11-72I8.1	ARNT	0.571619	2.53e-38	1.14e-35
RP11-73M18.7	ARNT	0.480151	5.94e-26	6.08e-24
RP11-73M18.8	ARNT	0.408062	1.59e-18	6.6e-17
RP11-746M1.1	ARNT	-0.560178	1.46e-36	5.4e-34
RP11-755F10.1	ARNT	0.454643	4.05e-23	2.98e-21
RP11-774O3.3	ARNT	0.416732	2.51e-19	1.16e-17
RP11-78J21.7	ARNT	0.525436	1.31e-31	2.71e-29
RP11-793H13.8	ARNT	0.595989	2.56e-42	1.69e-39
RP11-795F19.1	ARNT	0.433289	6.34e-21	3.56e-19
RP11-7F17.8	ARNT	0.463667	4.29e-24	3.54e-22
RP11-7I15.3	ARNT	-0.547534	1.08e-34	3.19e-32
RP11-810M2.2	ARNT	-0.49442	1.21e-27	1.59e-25
RP11-81A1.6	ARNT	0.424165	4.94e-20	2.48e-18
RP11-890B15.3	ARNT	0.484582	1.81e-26	2e-24
RP11-894P9.1	ARNT	0.547343	1.16e-34	3.37e-32
RP13-516M14.10	ARNT	0.442983	6.68e-22	4.21e-20
RP3-368A4.5	ARNT	0.597469	1.43e-42	9.59e-40
RP3-368A4.6	ARNT	0.416053	2.91e-19	1.33e-17
RP3-402G11.28	ARNT	0.430828	1.11e-20	6.02e-19
RP3-508I15.18	ARNT	-0.479989	6.21e-26	6.34e-24
RP3-508I15.9	ARNT	0.438061	2.11e-21	1.26e-19
RP4-669L17.10	ARNT	0.641291	1.01e-50	1.49e-47
RP4-681N20.5	ARNT	0.487606	7.95e-27	9.3e-25
RP4-773N10.4	ARNT	0.527794	6.32e-32	1.35e-29
RP4-798P15.3	ARNT	0.618355	2.69e-46	2.65e-43
RP5-1050D4.5	ARNT	0.531456	2e-32	4.57e-30
RP5-1061H20.4	ARNT	0.554598	1e-35	3.31e-33
RP5-1160K1.6	ARNT	0.441754	8.93e-22	5.54e-20
RP5-1172N10.4	ARNT	-0.512727	6.2e-30	1.06e-27
RP5-1180E21.5	ARNT	-0.45299	6.06e-23	4.39e-21
RP5-855D21.1	ARNT	0.413548	4.99e-19	2.2e-17
RP5-890O3.9	ARNT	0.438945	1.72e-21	1.03e-19
RP5-894A10.6	ARNT	0.541106	9.03e-34	2.39e-31
RP5-997D16.2	ARNT	0.502961	1.07e-28	1.59e-26
RUSC1-AS1	ARNT	0.483563	2.38e-26	2.59e-24
SDCBP2-AS1	ARNT	0.483339	2.53e-26	2.74e-24
SEMA3F-AS1	ARNT	0.405072	2.98e-18	1.19e-16
SH3BP5-AS1	ARNT	0.499455	2.93e-28	4.07e-26
SHANK3	ARNT	0.586473	1.02e-40	5.91e-38
SLC8A1-AS1	ARNT	0.418617	1.67e-19	7.82e-18
SLX1B-SULT1A4	ARNT	0.467217	1.74e-24	1.5e-22
SNAI3-AS1	ARNT	0.474812	2.44e-25	2.33e-23
SPAG5-AS1	ARNT	0.578049	2.41e-39	1.21e-36
SSBP3-AS1	ARNT	0.544232	3.24e-34	8.93e-32
ST20-AS1	ARNT	0.469248	1.03e-24	9.17e-23
STARD4-AS1	ARNT	0.539782	1.39e-33	3.57e-31
SVIL-AS1	ARNT	0.599123	7.41e-43	5.18e-40
TAPT1-AS1	ARNT	0.453841	4.93e-23	3.59e-21
THAP9-AS1	ARNT	0.510005	1.39e-29	2.25e-27
TMCC1-AS1	ARNT	0.420143	1.2e-19	5.72e-18
TMEM147-AS1	ARNT	0.424727	4.36e-20	2.2e-18
TMEM9B-AS1	ARNT	0.42039	1.13e-19	5.44e-18
TUG1	ARNT	0.714442	9.43e-68	7.37e-64
U73166.2	ARNT	0.440568	1.18e-21	7.21e-20
WDFY3-AS2	ARNT	0.492296	2.18e-27	2.77e-25
XX-FW83563B9.5	ARNT	0.435656	3.69e-21	2.13e-19
XXbac-BPG252P9.9	ARNT	0.592954	8.41e-42	5.32e-39
XXbac-BPG299F13.17	ARNT	0.415433	3.33e-19	1.5e-17
YEATS2-AS1	ARNT	0.602078	2.27e-43	1.68e-40
ZNF674-AS1	ARNT	0.406692	2.12e-18	8.67e-17
ZNRD1-AS1	ARNT	0.601983	2.36e-43	1.73e-40
CTD-2510F5.4	AURKA	0.579186	1.58e-39	8.06e-37
DLEU2	AURKA	0.444178	5.04e-22	3.23e-20
LINC01128	AURKA	0.422541	7.08e-20	3.49e-18
LINC01224	AURKA	0.562195	7.23e-37	2.73e-34
XXbac-BPG252P9.9	AURKA	0.409015	1.31e-18	5.46e-17
AC073046.25	B3GALT6	0.403661	3.99e-18	1.57e-16
AC138035.2	B3GALT6	0.52051	5.97e-31	1.14e-28
BX322557.10	B3GALT6	0.47638	1.61e-25	1.57e-23
CTD-2587H24.14	B3GALT6	0.406273	2.32e-18	9.42e-17
CTD-2630F21.1	B3GALT6	0.442273	7.9e-22	4.94e-20
ERICD	B3GALT6	0.402691	4.88e-18	1.9e-16
LINC00265	B3GALT6	0.489866	4.28e-27	5.21e-25
LINC01001	B3GALT6	0.56236	6.83e-37	2.6e-34
LINC01002	B3GALT6	0.447275	2.41e-22	1.61e-20
LINC01128	B3GALT6	0.730987	2.26e-72	2.73e-68
LINC01347	B3GALT6	0.478546	9.11e-26	9.17e-24
LPP-AS2	B3GALT6	0.416847	2.45e-19	1.13e-17
PTOV1-AS1	B3GALT6	0.436278	3.19e-21	1.86e-19
RP1-283E3.8	B3GALT6	0.536049	4.64e-33	1.14e-30
RP1-286D6.5	B3GALT6	0.472119	4.92e-25	4.53e-23
RP1-59D14.1	B3GALT6	0.412819	5.83e-19	2.55e-17
RP11-1228E12.1	B3GALT6	0.520756	5.54e-31	1.06e-28
RP11-181G12.2	B3GALT6	0.566829	1.41e-37	5.86e-35
RP11-206L10.2	B3GALT6	0.49717	5.59e-28	7.63e-26
RP11-206L10.9	B3GALT6	0.446751	2.73e-22	1.81e-20
RP11-274B21.14	B3GALT6	0.411704	7.39e-19	3.19e-17
RP11-33B1.4	B3GALT6	0.407513	1.79e-18	7.37e-17
RP11-345P4.7	B3GALT6	0.547511	1.09e-34	3.2e-32
RP11-345P4.9	B3GALT6	0.604183	9.72e-44	7.38e-41
RP11-378J18.9	B3GALT6	0.401175	6.66e-18	2.54e-16
RP11-415J8.3	B3GALT6	0.440155	1.3e-21	7.9e-20
RP11-428J1.5	B3GALT6	0.415171	3.52e-19	1.58e-17
RP11-540B6.6	B3GALT6	0.403387	4.22e-18	1.66e-16
RP11-582J16.5	B3GALT6	0.405897	2.51e-18	1.01e-16
RP4-669L17.10	B3GALT6	0.546157	1.71e-34	4.91e-32
RP4-758J18.10	B3GALT6	0.402578	4.99e-18	1.94e-16
RP4-758J18.7	B3GALT6	0.44129	9.95e-22	6.16e-20
RP5-890O3.9	B3GALT6	0.480916	4.85e-26	5.03e-24
SHANK3	B3GALT6	0.431962	8.59e-21	4.73e-19
TUG1	B3GALT6	0.428881	1.72e-20	9.13e-19
XXbac-BPG252P9.9	B3GALT6	0.489266	5.04e-27	6.08e-25
RP11-344B5.2	B3GNT3	0.445499	3.68e-22	2.4e-20
RP11-93K22.13	B3GNT3	0.401373	6.39e-18	2.45e-16
RP3-395M20.8	B3GNT3	0.411342	7.98e-19	3.43e-17
AC005339.2	B4GALT2	-0.445832	3.4e-22	2.23e-20
AC007620.3	B4GALT2	0.504527	6.84e-29	1.03e-26
AC073046.25	B4GALT2	0.50098	1.9e-28	2.72e-26
AC138035.2	B4GALT2	0.449942	1.27e-22	8.78e-21
ARAP1-AS1	B4GALT2	-0.44118	1.02e-21	6.3e-20
BX322557.10	B4GALT2	0.480402	5.56e-26	5.73e-24
COX10-AS1	B4GALT2	0.406319	2.3e-18	9.34e-17
CTB-31O20.3	B4GALT2	-0.443437	6e-22	3.81e-20
CTC-246B18.8	B4GALT2	0.427579	2.31e-20	1.21e-18
CTD-2132N18.2	B4GALT2	0.451372	8.99e-23	6.37e-21
CTD-2630F21.1	B4GALT2	0.512724	6.2e-30	1.06e-27
CTD-2647L4.4	B4GALT2	0.451793	8.11e-23	5.78e-21
FAM83H-AS1	B4GALT2	0.42581	3.43e-20	1.76e-18
FTX	B4GALT2	0.413537	5e-19	2.2e-17
LINC00265	B4GALT2	0.44025	1.27e-21	7.73e-20
LINC00667	B4GALT2	0.420563	1.09e-19	5.25e-18
LINC01001	B4GALT2	0.423893	5.25e-20	2.62e-18
LINC01128	B4GALT2	0.579879	1.22e-39	6.3e-37
LINC01347	B4GALT2	0.510535	1.19e-29	1.94e-27
LPP-AS2	B4GALT2	0.402667	4.9e-18	1.91e-16
MCM3AP-AS1	B4GALT2	0.439261	1.6e-21	9.63e-20
NFYC-AS1	B4GALT2	0.452466	6.89e-23	4.95e-21
OGFRP1	B4GALT2	0.463013	5.05e-24	4.14e-22
PAXIP1-AS2	B4GALT2	0.431919	8.67e-21	4.77e-19
PTOV1-AS1	B4GALT2	0.409	1.31e-18	5.47e-17
RHPN1-AS1	B4GALT2	0.438288	2.01e-21	1.2e-19
RP1-228H13.5	B4GALT2	0.562313	6.94e-37	2.63e-34
RP1-59D14.1	B4GALT2	0.424503	4.59e-20	2.31e-18
RP11-110I1.6	B4GALT2	-0.422698	6.84e-20	3.38e-18
RP11-1228E12.1	B4GALT2	0.415632	3.19e-19	1.44e-17
RP11-152H18.3	B4GALT2	-0.40563	2.65e-18	1.07e-16
RP11-196G11.4	B4GALT2	0.419406	1.41e-19	6.65e-18
RP11-206L10.2	B4GALT2	0.481077	4.64e-26	4.82e-24
RP11-212P7.3	B4GALT2	0.458747	1.47e-23	1.14e-21
RP11-242D8.1	B4GALT2	0.401191	6.64e-18	2.53e-16
RP11-253E3.3	B4GALT2	0.409536	1.17e-18	4.93e-17
RP11-274B21.14	B4GALT2	0.493442	1.59e-27	2.05e-25
RP11-27M24.1	B4GALT2	0.448581	1.76e-22	1.2e-20
RP11-334J6.7	B4GALT2	-0.553924	1.26e-35	4.13e-33
RP11-345P4.7	B4GALT2	0.429635	1.45e-20	7.76e-19
RP11-378J18.9	B4GALT2	0.489135	5.23e-27	6.3e-25
RP11-384K6.6	B4GALT2	0.458347	1.62e-23	1.26e-21
RP11-415J8.3	B4GALT2	0.417354	2.2e-19	1.02e-17
RP11-428J1.5	B4GALT2	0.401972	5.65e-18	2.18e-16
RP11-47A8.5	B4GALT2	0.421394	9.11e-20	4.43e-18
RP11-498C9.3	B4GALT2	-0.414225	4.31e-19	1.91e-17
RP11-521B24.3	B4GALT2	0.401344	6.43e-18	2.46e-16
RP11-571M6.7	B4GALT2	-0.477639	1.16e-25	1.16e-23
RP11-618G20.1	B4GALT2	0.500482	2.18e-28	3.11e-26
RP11-618K13.2	B4GALT2	-0.447787	2.13e-22	1.43e-20
RP11-627K11.6	B4GALT2	-0.463292	4.71e-24	3.88e-22
RP11-746M1.1	B4GALT2	-0.474658	2.54e-25	2.42e-23
RP11-793H13.8	B4GALT2	0.461093	8.19e-24	6.53e-22
RP11-7I15.3	B4GALT2	-0.435479	3.84e-21	2.21e-19
RP3-508I15.18	B4GALT2	-0.444275	4.93e-22	3.16e-20
RP4-669L17.10	B4GALT2	0.415733	3.12e-19	1.41e-17
RP5-1050D4.5	B4GALT2	0.432773	7.14e-21	3.96e-19
RP5-1172N10.4	B4GALT2	-0.449601	1.38e-22	9.5e-21
RP5-894A10.6	B4GALT2	0.430103	1.31e-20	7.03e-19
SHANK3	B4GALT2	0.558274	2.83e-36	1.01e-33
SNAI3-AS1	B4GALT2	0.446133	3.17e-22	2.08e-20
ST20-AS1	B4GALT2	0.459689	1.16e-23	9.16e-22
SVIL-AS1	B4GALT2	0.48138	4.28e-26	4.47e-24
TMEM9B-AS1	B4GALT2	0.431554	9.42e-21	5.15e-19
TUG1	B4GALT2	0.494175	1.29e-27	1.69e-25
XXbac-BPG252P9.9	B4GALT2	0.514262	3.93e-30	6.87e-28
ACTA2-AS1	CACNA1H	0.469139	1.06e-24	9.42e-23
ADAMTS9-AS1	CACNA1H	0.452112	7.51e-23	5.37e-21
DNM3OS	CACNA1H	0.442295	7.86e-22	4.92e-20
LINC01197	CACNA1H	0.481636	4e-26	4.19e-24
MEG3	CACNA1H	0.53912	1.72e-33	4.38e-31
NR2F2-AS1	CACNA1H	0.438854	1.76e-21	1.05e-19
RP11-394O4.5	CACNA1H	0.615237	1.01e-45	9.45e-43
RP11-401P9.4	CACNA1H	0.485047	1.59e-26	1.78e-24
RP11-524D16__A.3	CACNA1H	0.560782	1.19e-36	4.39e-34
RP11-57H14.4	CACNA1H	0.40003	8.42e-18	3.18e-16
RP11-615I2.2	CACNA1H	0.414731	3.87e-19	1.73e-17
RP11-72I8.1	CACNA1H	0.400798	7.19e-18	2.74e-16
SHANK3	CACNA1H	0.539148	1.71e-33	4.35e-31
AC007620.3	CD44	0.411621	7.52e-19	3.25e-17
CARD8-AS1	CD44	0.448661	1.73e-22	1.18e-20
LINC01094	CD44	0.569001	6.48e-38	2.81e-35
LINC01272	CD44	0.515382	2.81e-30	4.98e-28
PCED1B-AS1	CD44	0.446288	3.05e-22	2.01e-20
RP11-618K13.2	CD44	-0.400716	7.32e-18	2.78e-16
RP11-627K11.6	CD44	-0.472208	4.81e-25	4.44e-23
RP3-395M20.8	CD44	0.408421	1.48e-18	6.14e-17
USP30-AS1	CD44	0.431371	9.82e-21	5.36e-19
AC009948.5	CDK1	0.40181	5.85e-18	2.25e-16
CTD-2510F5.4	CDK1	0.558213	2.89e-36	1.03e-33
DLEU2	CDK1	0.485723	1.33e-26	1.5e-24
LINC01224	CDK1	0.482473	3.19e-26	3.39e-24
RP11-303E16.2	CDK1	0.42716	2.54e-20	1.32e-18
TYMSOS	CDK1	0.41152	7.68e-19	3.31e-17
ATP2A1-AS1	CENPA	0.40598	2.47e-18	9.98e-17
CTD-2510F5.4	CENPA	0.525528	1.28e-31	2.64e-29
DLEU2	CENPA	0.411174	8.27e-19	3.55e-17
LINC01224	CENPA	0.527072	7.91e-32	1.68e-29
RP11-303E16.2	CENPA	0.410911	8.74e-19	3.73e-17
RP11-360L9.7	CENPA	0.477318	1.26e-25	1.25e-23
TYMSOS	CENPA	0.435593	3.74e-21	2.16e-19
AC005339.2	CITED2	-0.453345	5.56e-23	4.04e-21
AC007620.3	CITED2	0.468169	1.36e-24	1.19e-22
AC138035.2	CITED2	0.405651	2.64e-18	1.07e-16
ARAP1-AS1	CITED2	-0.461986	6.55e-24	5.28e-22
COX10-AS1	CITED2	0.426442	2.98e-20	1.53e-18
CRHR1-IT1	CITED2	0.416547	2.62e-19	1.2e-17
CTB-31O20.3	CITED2	-0.464804	3.21e-24	2.69e-22
CTD-2132N18.2	CITED2	0.427865	2.17e-20	1.13e-18
CTD-2555O16.2	CITED2	0.438165	2.06e-21	1.23e-19
CTD-2647L4.4	CITED2	0.42038	1.14e-19	5.45e-18
FTX	CITED2	0.462104	6.35e-24	5.14e-22
LINC01128	CITED2	0.491556	2.68e-27	3.35e-25
LINC01347	CITED2	0.425207	3.92e-20	1.99e-18
PAXIP1-AS2	CITED2	0.457265	2.12e-23	1.62e-21
RP11-110I1.6	CITED2	-0.419122	1.5e-19	7.04e-18
RP11-206L10.2	CITED2	0.414919	3.72e-19	1.66e-17
RP11-212P7.3	CITED2	0.435657	3.69e-21	2.13e-19
RP11-274B21.14	CITED2	0.456754	2.41e-23	1.83e-21
RP11-27M24.1	CITED2	0.455978	2.92e-23	2.18e-21
RP11-334J6.7	CITED2	-0.452928	6.16e-23	4.45e-21
RP11-378J18.9	CITED2	0.430905	1.09e-20	5.92e-19
RP11-47A8.5	CITED2	0.401082	6.79e-18	2.59e-16
RP11-571M6.7	CITED2	-0.457586	1.96e-23	1.5e-21
RP11-618G20.1	CITED2	0.462944	5.14e-24	4.21e-22
RP11-618K13.2	CITED2	-0.439764	1.42e-21	8.61e-20
RP11-627K11.6	CITED2	-0.479004	8.07e-26	8.18e-24
RP11-746M1.1	CITED2	-0.453937	4.81e-23	3.52e-21
RP11-793H13.8	CITED2	0.457687	1.91e-23	1.47e-21
RP11-7I15.3	CITED2	-0.446095	3.2e-22	2.1e-20
SHANK3	CITED2	0.40874	1.38e-18	5.75e-17
SVIL-AS1	CITED2	0.436077	3.35e-21	1.94e-19
TUG1	CITED2	0.413326	5.23e-19	2.3e-17
ABHD11-AS1	CLDN3	0.467951	1.44e-24	1.25e-22
CTB-58E17.5	CLDN9	0.434721	4.57e-21	2.61e-19
LA16c-380H5.5	CLDN9	0.560885	1.14e-36	4.24e-34
RP11-366L20.2	CLDN9	0.465676	2.58e-24	2.18e-22
RP11-680F20.12	CLDN9	0.419311	1.44e-19	6.78e-18
AC007620.3	COL5A1	0.401891	5.75e-18	2.21e-16
AC093850.2	COL5A1	0.741034	2.38e-75	3.2e-71
AC133644.2	COL5A1	0.406891	2.04e-18	8.33e-17
ACTA2-AS1	COL5A1	0.771669	2.36e-85	6.26e-81
ADAMTS9-AS1	COL5A1	0.404071	3.67e-18	1.45e-16
CTD-3035K23.7	COL5A1	0.469133	1.06e-24	9.43e-23
DIO3OS	COL5A1	0.486462	1.09e-26	1.24e-24
DNM3OS	COL5A1	0.667211	3.34e-56	8.54e-53
HHIP-AS1	COL5A1	0.581705	6.17e-40	3.3e-37
LINC00240	COL5A1	-0.401594	6.11e-18	2.34e-16
LINC01094	COL5A1	0.43133	9.91e-21	5.41e-19
MAGI2-AS3	COL5A1	0.483087	2.71e-26	2.91e-24
MEG3	COL5A1	0.623467	2.99e-47	3.2e-44
MIR22HG	COL5A1	0.61075	6.59e-45	5.83e-42
MSC-AS1	COL5A1	0.748301	1.36e-77	2.26e-73
RP11-124N14.3	COL5A1	0.519408	8.34e-31	1.56e-28
RP11-265D17.2	COL5A1	0.462199	6.2e-24	5.02e-22
RP11-334E6.12	COL5A1	0.429762	1.41e-20	7.55e-19
RP11-394O4.5	COL5A1	0.545329	2.26e-34	6.37e-32
RP11-524D16__A.3	COL5A1	0.667308	3.18e-56	8.29e-53
RP11-69I8.3	COL5A1	0.545008	2.51e-34	7e-32
RP3-428L16.2	COL5A1	0.403428	4.19e-18	1.65e-16
SHANK3	COL5A1	0.540856	9.8e-34	2.58e-31
TUG1	COL5A1	0.417707	2.04e-19	9.44e-18
WISP1-OT1	COL5A1	0.465137	2.95e-24	2.48e-22
LINC01128	CTH	0.41252	6.21e-19	2.71e-17
RP11-418J17.1	CTH	0.403325	4.28e-18	1.68e-16
XXbac-BPG252P9.9	CTH	0.424567	4.52e-20	2.28e-18
LINC00909	CYB5A	0.492314	2.17e-27	2.76e-25
AC093850.2	DCN	0.711995	4.26e-67	2.83e-63
AC133644.2	DCN	0.46093	8.53e-24	6.8e-22
ACTA2-AS1	DCN	0.687207	8.02e-61	3.13e-57
DIO3OS	DCN	0.519076	9.23e-31	1.71e-28
DNM3OS	DCN	0.686487	1.19e-60	4.4e-57
HHIP-AS1	DCN	0.542716	5.33e-34	1.45e-31
LINC01094	DCN	0.442792	6.99e-22	4.4e-20
MAGI2-AS3	DCN	0.439415	1.54e-21	9.31e-20
MEG3	DCN	0.505117	5.77e-29	8.8e-27
MIR22HG	DCN	0.564652	3.05e-37	1.22e-34
MIR4435-2HG	DCN	0.401343	6.43e-18	2.46e-16
MSC-AS1	DCN	0.768405	3.25e-84	7.19e-80
PCED1B-AS1	DCN	0.400792	7.2e-18	2.74e-16
RP11-394O4.5	DCN	0.424612	4.48e-20	2.25e-18
RP11-524D16__A.3	DCN	0.584988	1.79e-40	1.01e-37
RP11-69I8.3	DCN	0.452877	6.23e-23	4.5e-21
WISP1-OT1	DCN	0.460396	9.75e-24	7.73e-22
AC009948.5	DEPDC1	0.480232	5.82e-26	5.97e-24
CARD8-AS1	DEPDC1	0.436069	3.35e-21	1.95e-19
CDKN2B-AS1	DEPDC1	0.466273	2.21e-24	1.89e-22
CTD-2510F5.4	DEPDC1	0.619647	1.55e-46	1.56e-43
DLEU2	DEPDC1	0.44204	8.35e-22	5.21e-20
LINC01224	DEPDC1	0.505307	5.46e-29	8.36e-27
RP11-303E16.2	DEPDC1	0.407545	1.78e-18	7.33e-17
RP5-894A10.6	DEPDC1	0.412275	6.54e-19	2.84e-17
AC005339.2	DLAT	-0.441332	9.86e-22	6.11e-20
AC007620.3	DLAT	0.443173	6.39e-22	4.05e-20
ARAP1-AS1	DLAT	-0.484873	1.67e-26	1.86e-24
BX322557.10	DLAT	0.408698	1.4e-18	5.8e-17
CTB-31O20.3	DLAT	-0.41	1.06e-18	4.49e-17
CTD-2132N18.2	DLAT	0.405033	3e-18	1.2e-16
CTD-2574D22.4	DLAT	0.446948	2.61e-22	1.73e-20
CTD-2630F21.1	DLAT	0.426465	2.96e-20	1.53e-18
CTD-2647L4.4	DLAT	0.431541	9.45e-21	5.17e-19
EIF3J-AS1	DLAT	0.500873	1.95e-28	2.8e-26
FAM83H-AS1	DLAT	0.492622	2e-27	2.54e-25
FTX	DLAT	0.409495	1.18e-18	4.97e-17
GS1-124K5.3	DLAT	0.409786	1.11e-18	4.68e-17
LINC01001	DLAT	0.404829	3.13e-18	1.25e-16
LINC01123	DLAT	0.472225	4.79e-25	4.42e-23
LINC01128	DLAT	0.482557	3.12e-26	3.33e-24
LINC01347	DLAT	0.495577	8.75e-28	1.17e-25
MCM3AP-AS1	DLAT	0.449981	1.26e-22	8.7e-21
OGFRP1	DLAT	0.472986	3.93e-25	3.67e-23
PAXIP1-AS2	DLAT	0.448252	1.91e-22	1.29e-20
RHPN1-AS1	DLAT	0.409383	1.21e-18	5.08e-17
RP11-10C24.1	DLAT	0.417361	2.19e-19	1.02e-17
RP11-152H18.3	DLAT	-0.403268	4.33e-18	1.7e-16
RP11-159N11.4	DLAT	0.477291	1.27e-25	1.26e-23
RP11-196G11.4	DLAT	0.485402	1.45e-26	1.62e-24
RP11-206L10.2	DLAT	0.464515	3.46e-24	2.88e-22
RP11-212P7.3	DLAT	0.49576	8.31e-28	1.11e-25
RP11-242D8.1	DLAT	0.428086	2.06e-20	1.08e-18
RP11-265N6.1	DLAT	-0.407459	1.81e-18	7.45e-17
RP11-274B21.14	DLAT	0.477525	1.19e-25	1.19e-23
RP11-27M24.1	DLAT	0.402599	4.97e-18	1.93e-16
RP11-334E6.12	DLAT	0.424875	4.22e-20	2.14e-18
RP11-334J6.7	DLAT	-0.548542	7.74e-35	2.3e-32
RP11-345P4.7	DLAT	0.40394	3.77e-18	1.49e-16
RP11-378J18.9	DLAT	0.473605	3.34e-25	3.15e-23
RP11-384K6.6	DLAT	0.421637	8.63e-20	4.21e-18
RP11-418J17.1	DLAT	0.415751	3.11e-19	1.41e-17
RP11-571M6.7	DLAT	-0.433921	5.49e-21	3.11e-19
RP11-574K11.29	DLAT	0.42642	2.99e-20	1.54e-18
RP11-618G20.1	DLAT	0.529097	4.2e-32	9.26e-30
RP11-618K13.2	DLAT	-0.41483	3.79e-19	1.69e-17
RP11-627K11.6	DLAT	-0.485408	1.45e-26	1.62e-24
RP11-746M1.1	DLAT	-0.494652	1.13e-27	1.49e-25
RP11-783K16.13	DLAT	0.427384	2.41e-20	1.26e-18
RP11-793H13.8	DLAT	0.436614	2.96e-21	1.73e-19
RP11-7I15.3	DLAT	-0.435561	3.77e-21	2.17e-19
RP11-890B15.3	DLAT	0.412736	5.93e-19	2.59e-17
RP3-508I15.18	DLAT	-0.428323	1.95e-20	1.03e-18
RP4-669L17.10	DLAT	0.433321	6.3e-21	3.53e-19
RP5-1050D4.5	DLAT	0.455023	3.69e-23	2.73e-21
RP5-1061H20.4	DLAT	0.434464	4.85e-21	2.76e-19
RP5-1172N10.4	DLAT	-0.485304	1.49e-26	1.67e-24
SLC8A1-AS1	DLAT	0.419507	1.38e-19	6.51e-18
SNHG4	DLAT	0.418581	1.68e-19	7.88e-18
SVIL-AS1	DLAT	0.433862	5.56e-21	3.14e-19
THAP9-AS1	DLAT	0.408906	1.34e-18	5.57e-17
TMEM9B-AS1	DLAT	0.421522	8.85e-20	4.31e-18
TUG1	DLAT	0.448154	1.95e-22	1.32e-20
ZNRD1-AS1	DLAT	0.402473	5.1e-18	1.98e-16
RP11-524D16__A.3	DPYSL4	0.424868	4.23e-20	2.14e-18
SLC8A1-AS1	DSC2	0.458021	1.76e-23	1.36e-21
CTB-58E17.5	EFNA3	0.422771	6.73e-20	3.33e-18
CTD-2162K18.4	EFNA3	0.406472	2.22e-18	9.06e-17
RP11-345P4.9	EFNA3	0.420059	1.22e-19	5.81e-18
RP11-458D21.1	EFNA3	0.417773	2.01e-19	9.32e-18
MCM3AP-AS1	EGFR	0.406614	2.16e-18	8.81e-17
PAXIP1-AS2	EGFR	0.404892	3.09e-18	1.24e-16
RP11-1277A3.1	EGFR	0.423784	5.38e-20	2.68e-18
RP11-274B21.14	EGFR	0.436842	2.8e-21	1.65e-19
RP11-47A8.5	EGFR	0.42998	1.35e-20	7.22e-19
RP11-57H14.4	EGFR	0.42112	9.67e-20	4.68e-18
SHANK3	EGFR	0.47585	1.86e-25	1.8e-23
AC093627.10	ELF3	0.465799	2.5e-24	2.11e-22
CTD-2047H16.2	ELF3	0.450406	1.14e-22	7.93e-21
CTD-2396E7.11	ELF3	0.451567	8.57e-23	6.08e-21
CTD-3128G10.6	ELF3	0.42006	1.22e-19	5.81e-18
RP11-109J4.1	ELF3	0.45062	1.08e-22	7.55e-21
RP11-344B5.2	ELF3	0.459966	1.09e-23	8.58e-22
RP11-465N4.4	ELF3	0.631422	9.01e-49	1.09e-45
RP11-510N19.5	ELF3	0.795398	3.03e-94	2.01e-89
RP3-416H24.1	ELF3	0.45134	9.06e-23	6.41e-21
RP4-797C5.2	ELF3	0.434717	4.57e-21	2.61e-19
LINC01128	ENO1	0.545806	1.93e-34	5.49e-32
RP4-635E18.6	ENO1	0.453053	5.97e-23	4.32e-21
AC005154.6	ENO3	0.452161	7.42e-23	5.31e-21
AC005253.2	ENO3	0.463709	4.24e-24	3.5e-22
AC005519.4	ENO3	0.541256	8.6e-34	2.29e-31
AC009120.6	ENO3	0.456429	2.61e-23	1.97e-21
AC010761.8	ENO3	0.431995	8.52e-21	4.7e-19
AC010976.2	ENO3	0.429768	1.41e-20	7.54e-19
AC018766.4	ENO3	0.550066	4.65e-35	1.44e-32
AC074289.1	ENO3	0.436092	3.33e-21	1.94e-19
AC079922.3	ENO3	0.410301	9.95e-19	4.23e-17
AC138035.2	ENO3	0.422624	6.95e-20	3.43e-18
AL136419.6	ENO3	0.411249	8.14e-19	3.5e-17
ANKRD10-IT1	ENO3	0.455766	3.07e-23	2.3e-21
AP000442.1	ENO3	0.435409	3.9e-21	2.24e-19
ASMTL-AS1	ENO3	0.495782	8.26e-28	1.11e-25
C1RL-AS1	ENO3	0.475063	2.28e-25	2.19e-23
CAHM	ENO3	0.473887	3.1e-25	2.94e-23
CAPN10-AS1	ENO3	0.511404	9.17e-30	1.52e-27
CH507-154B10.2	ENO3	0.412532	6.19e-19	2.7e-17
COX10-AS1	ENO3	0.432319	7.91e-21	4.38e-19
CTA-204B4.2	ENO3	0.431013	1.06e-20	5.78e-19
CTA-228A9.3	ENO3	0.441906	8.61e-22	5.37e-20
CTB-31O20.2	ENO3	0.40926	1.24e-18	5.21e-17
CTB-89H12.4	ENO3	0.426673	2.83e-20	1.46e-18
CTC-435M10.12	ENO3	0.46363	4.33e-24	3.57e-22
CTC-524C5.2	ENO3	0.682024	1.37e-59	4.44e-56
CTC-529I10.2	ENO3	0.501913	1.45e-28	2.11e-26
CTD-2013N24.2	ENO3	0.477999	1.05e-25	1.05e-23
CTD-2020K17.3	ENO3	0.467884	1.47e-24	1.27e-22
CTD-2047H16.4	ENO3	0.492231	2.22e-27	2.82e-25
CTD-2270P14.1	ENO3	0.507161	3.19e-29	5.01e-27
CTD-2349P21.9	ENO3	0.52896	4.39e-32	9.65e-30
CTD-2371O3.3	ENO3	0.505778	4.76e-29	7.34e-27
CTD-2517M22.14	ENO3	0.491615	2.64e-27	3.3e-25
CTD-2527I21.14	ENO3	0.446069	3.22e-22	2.11e-20
CTD-2537I9.12	ENO3	0.502952	1.08e-28	1.59e-26
CTD-2547G23.4	ENO3	0.508127	2.4e-29	3.83e-27
CTD-2574D22.4	ENO3	0.409126	1.27e-18	5.35e-17
CTD-2587H24.14	ENO3	0.458829	1.44e-23	1.12e-21
CTD-3092A11.2	ENO3	0.419057	1.52e-19	7.14e-18
DLGAP1-AS2	ENO3	0.456656	2.47e-23	1.86e-21
FAM157C	ENO3	0.454182	4.53e-23	3.32e-21
GABPB1-AS1	ENO3	0.467688	1.54e-24	1.34e-22
GS1-124K5.11	ENO3	0.486133	1.19e-26	1.35e-24
GS1-124K5.3	ENO3	0.476957	1.39e-25	1.37e-23
GUSBP11	ENO3	0.486581	1.05e-26	1.21e-24
H1FX-AS1	ENO3	0.478889	8.32e-26	8.41e-24
HNRNPU-AS1	ENO3	0.48704	9.27e-27	1.07e-24
INE1	ENO3	0.443479	5.95e-22	3.78e-20
KLF3-AS1	ENO3	0.415997	2.95e-19	1.34e-17
LA16c-358B7.3	ENO3	0.586197	1.13e-40	6.51e-38
LA16c-390E6.4	ENO3	0.484092	2.06e-26	2.26e-24
LENG8-AS1	ENO3	0.424932	4.17e-20	2.11e-18
LINC00106	ENO3	0.433709	5.76e-21	3.25e-19
LINC00115	ENO3	0.513872	4.41e-30	7.69e-28
LINC00174	ENO3	0.54137	8.29e-34	2.22e-31
LINC00265	ENO3	0.516585	1.96e-30	3.53e-28
LINC00342	ENO3	0.45023	1.18e-22	8.24e-21
LINC00641	ENO3	0.428817	1.75e-20	9.24e-19
LINC00893	ENO3	0.450151	1.21e-22	8.38e-21
LINC00894	ENO3	0.432598	7.43e-21	4.12e-19
LINC01001	ENO3	0.588502	4.7e-41	2.76e-38
LINC01002	ENO3	0.518367	1.14e-30	2.1e-28
LINC01004	ENO3	0.458813	1.45e-23	1.12e-21
LINC01089	ENO3	0.569211	6.01e-38	2.61e-35
LINC01125	ENO3	0.588171	5.33e-41	3.12e-38
LINC01341	ENO3	0.423234	6.07e-20	3.01e-18
LINC01347	ENO3	0.505342	5.41e-29	8.28e-27
LINC01355	ENO3	0.557689	3.46e-36	1.22e-33
LINC01578	ENO3	0.402551	5.02e-18	1.95e-16
LL0XNC01-7P3.1	ENO3	0.483506	2.42e-26	2.62e-24
LLNLR-246C6.1	ENO3	0.440338	1.24e-21	7.58e-20
MCM3AP-AS1	ENO3	0.447107	2.51e-22	1.67e-20
MRPL23-AS1	ENO3	0.425187	3.94e-20	2e-18
NFYC-AS1	ENO3	0.521	5.14e-31	9.87e-29
PAN3-AS1	ENO3	0.433213	6.45e-21	3.61e-19
PCBP1-AS1	ENO3	0.567723	1.02e-37	4.32e-35
PSMA3-AS1	ENO3	0.502388	1.27e-28	1.86e-26
PTOV1-AS1	ENO3	0.436973	2.72e-21	1.6e-19
PTOV1-AS2	ENO3	0.555421	7.55e-36	2.56e-33
RAD51-AS1	ENO3	0.475223	2.19e-25	2.1e-23
RNF139-AS1	ENO3	0.47758	1.18e-25	1.17e-23
RP1-179N16.6	ENO3	0.537133	3.27e-33	8.18e-31
RP1-286D6.5	ENO3	0.470907	6.74e-25	6.11e-23
RP1-59D14.5	ENO3	0.530454	2.74e-32	6.16e-30
RP11-1191J2.5	ENO3	0.441837	8.75e-22	5.45e-20
RP11-119B16.2	ENO3	0.403011	4.56e-18	1.78e-16
RP11-1228E12.1	ENO3	0.512131	7.4e-30	1.25e-27
RP11-1277A3.1	ENO3	0.421975	8.01e-20	3.93e-18
RP11-134G8.5	ENO3	0.400432	7.76e-18	2.94e-16
RP11-1376P16.2	ENO3	0.403758	3.91e-18	1.54e-16
RP11-148K1.12	ENO3	0.501198	1.78e-28	2.57e-26
RP11-157P1.4	ENO3	0.442289	7.87e-22	4.92e-20
RP11-159D12.2	ENO3	0.415248	3.46e-19	1.56e-17
RP11-164J13.1	ENO3	0.512113	7.44e-30	1.26e-27
RP11-166O4.6	ENO3	0.419482	1.38e-19	6.54e-18
RP11-181G12.2	ENO3	0.494108	1.32e-27	1.72e-25
RP11-186B7.4	ENO3	0.507342	3.02e-29	4.76e-27
RP11-190A12.8	ENO3	0.414969	3.68e-19	1.65e-17
RP11-196G11.4	ENO3	0.420917	1.01e-19	4.88e-18
RP11-199F11.2	ENO3	0.616658	5.54e-46	5.37e-43
RP11-206L10.2	ENO3	0.434927	4.36e-21	2.5e-19
RP11-206L10.9	ENO3	0.484214	2e-26	2.2e-24
RP11-228B15.4	ENO3	0.443754	5.57e-22	3.55e-20
RP11-235E17.6	ENO3	0.568276	8.41e-38	3.6e-35
RP11-242D8.1	ENO3	0.425691	3.52e-20	1.8e-18
RP11-244H3.1	ENO3	0.484096	2.06e-26	2.26e-24
RP11-258C19.7	ENO3	0.459309	1.28e-23	1e-21
RP11-260M2.1	ENO3	0.444681	4.47e-22	2.89e-20
RP11-263K19.4	ENO3	0.404123	3.63e-18	1.44e-16
RP11-264B17.2	ENO3	0.500063	2.46e-28	3.46e-26
RP11-266K4.9	ENO3	0.413834	4.69e-19	2.07e-17
RP11-268J15.5	ENO3	0.481848	3.78e-26	3.97e-24
RP11-273B20.1	ENO3	0.511758	8.26e-30	1.38e-27
RP11-274B21.14	ENO3	0.455573	3.22e-23	2.4e-21
RP11-278C7.5	ENO3	0.455525	3.26e-23	2.43e-21
RP11-295P9.3	ENO3	0.48584	1.29e-26	1.45e-24
RP11-2E11.9	ENO3	0.421142	9.63e-20	4.66e-18
RP11-332H14.2	ENO3	0.54882	7.06e-35	2.1e-32
RP11-333E1.1	ENO3	0.614159	1.59e-45	1.48e-42
RP11-334C17.5	ENO3	0.459466	1.23e-23	9.64e-22
RP11-33B1.4	ENO3	0.426053	3.25e-20	1.67e-18
RP11-345P4.7	ENO3	0.478833	8.44e-26	8.53e-24
RP11-345P4.9	ENO3	0.405799	2.56e-18	1.03e-16
RP11-347I19.7	ENO3	0.522816	2.95e-31	5.84e-29
RP11-347I19.8	ENO3	0.540912	9.62e-34	2.55e-31
RP11-34P13.13	ENO3	0.41601	2.94e-19	1.34e-17
RP11-350N15.4	ENO3	0.403858	3.83e-18	1.51e-16
RP11-355O1.11	ENO3	0.452634	6.61e-23	4.76e-21
RP11-378J18.9	ENO3	0.44534	3.82e-22	2.49e-20
RP11-384K6.6	ENO3	0.472378	4.6e-25	4.26e-23
RP11-415J8.3	ENO3	0.476566	1.54e-25	1.5e-23
RP11-418J17.1	ENO3	0.437257	2.55e-21	1.5e-19
RP11-435O5.4	ENO3	0.450785	1.04e-22	7.28e-21
RP11-440L14.1	ENO3	0.403872	3.82e-18	1.51e-16
RP11-440L14.4	ENO3	0.45365	5.16e-23	3.76e-21
RP11-449P15.2	ENO3	0.480509	5.4e-26	5.59e-24
RP11-44M6.7	ENO3	0.504492	6.91e-29	1.04e-26
RP11-458F8.4	ENO3	0.532088	1.64e-32	3.82e-30
RP11-461A8.4	ENO3	0.493011	1.79e-27	2.29e-25
RP11-468E2.11	ENO3	0.413146	5.43e-19	2.39e-17
RP11-468E2.5	ENO3	0.460392	9.76e-24	7.74e-22
RP11-478C19.2	ENO3	0.409854	1.09e-18	4.62e-17
RP11-480A16.1	ENO3	0.55876	2.39e-36	8.68e-34
RP11-486G15.2	ENO3	0.404181	3.58e-18	1.42e-16
RP11-496I9.1	ENO3	0.459401	1.25e-23	9.79e-22
RP11-504P24.8	ENO3	0.565821	2.02e-37	8.29e-35
RP11-527J8.1	ENO3	0.481942	3.68e-26	3.88e-24
RP11-540B6.6	ENO3	0.523818	2.17e-31	4.34e-29
RP11-572O17.1	ENO3	0.556089	6.01e-36	2.06e-33
RP11-574K11.29	ENO3	0.5253	1.37e-31	2.82e-29
RP11-582J16.5	ENO3	0.476924	1.4e-25	1.38e-23
RP11-631N16.4	ENO3	0.421771	8.38e-20	4.1e-18
RP11-66N24.3	ENO3	0.466666	2e-24	1.72e-22
RP11-708J19.1	ENO3	0.435481	3.84e-21	2.21e-19
RP11-72I8.1	ENO3	0.511927	7.86e-30	1.32e-27
RP11-783K16.13	ENO3	0.420781	1.04e-19	5.01e-18
RP11-795F19.1	ENO3	0.447668	2.19e-22	1.47e-20
RP11-817I4.2	ENO3	0.44934	1.47e-22	1.01e-20
RP11-81A1.6	ENO3	0.456741	2.42e-23	1.83e-21
RP11-894P9.1	ENO3	0.465433	2.74e-24	2.31e-22
RP11-968A15.2	ENO3	0.521366	4.6e-31	8.87e-29
RP13-516M14.10	ENO3	0.491941	2.41e-27	3.03e-25
RP3-368A4.5	ENO3	0.490081	4.03e-27	4.93e-25
RP3-368A4.6	ENO3	0.506001	4.46e-29	6.91e-27
RP3-508I15.21	ENO3	0.488599	6.06e-27	7.25e-25
RP3-508I15.9	ENO3	0.431538	9.45e-21	5.17e-19
RP4-635E18.8	ENO3	0.528875	4.51e-32	9.89e-30
RP4-669L17.10	ENO3	0.552095	2.34e-35	7.57e-33
RP4-681N20.5	ENO3	0.445465	3.71e-22	2.42e-20
RP4-717I23.3	ENO3	0.428416	1.91e-20	1.01e-18
RP5-1050D4.5	ENO3	0.447725	2.16e-22	1.45e-20
RP5-1074L1.4	ENO3	0.557967	3.15e-36	1.11e-33
RP5-1125A11.7	ENO3	0.41017	1.02e-18	4.34e-17
RP5-1160K1.6	ENO3	0.465858	2.46e-24	2.09e-22
RP5-855D21.3	ENO3	0.41022	1.01e-18	4.3e-17
RP5-890O3.9	ENO3	0.448027	2.01e-22	1.36e-20
RP5-902P8.10	ENO3	0.450772	1.04e-22	7.3e-21
RUSC1-AS1	ENO3	0.568185	8.68e-38	3.71e-35
SEMA3F-AS1	ENO3	0.464664	3.33e-24	2.78e-22
SEMA6A-AS1	ENO3	0.421688	8.54e-20	4.16e-18
SH3BP5-AS1	ENO3	0.517727	1.39e-30	2.53e-28
SHANK3	ENO3	0.429126	1.63e-20	8.67e-19
SLC16A1-AS1	ENO3	0.411108	8.39e-19	3.59e-17
SLC25A25-AS1	ENO3	0.52941	3.81e-32	8.42e-30
SLX1B-SULT1A4	ENO3	0.542663	5.43e-34	1.47e-31
SNHG1	ENO3	0.430352	1.24e-20	6.67e-19
SNHG20	ENO3	0.431313	9.95e-21	5.43e-19
SNHG21	ENO3	0.446046	3.23e-22	2.12e-20
SPAG5-AS1	ENO3	0.531463	2e-32	4.56e-30
SRP14-AS1	ENO3	0.416087	2.89e-19	1.32e-17
SSBP3-AS1	ENO3	0.481236	4.45e-26	4.63e-24
ST20-AS1	ENO3	0.433058	6.69e-21	3.73e-19
STARD4-AS1	ENO3	0.471751	5.41e-25	4.96e-23
THUMPD3-AS1	ENO3	0.443934	5.34e-22	3.41e-20
TMEM147-AS1	ENO3	0.471675	5.52e-25	5.05e-23
TMEM254-AS1	ENO3	0.412476	6.27e-19	2.73e-17
U73166.2	ENO3	0.573307	1.37e-38	6.43e-36
XXbac-BPG252P9.9	ENO3	0.431758	8.99e-21	4.94e-19
YEATS2-AS1	ENO3	0.532811	1.3e-32	3.07e-30
ZNF213-AS1	ENO3	0.472163	4.86e-25	4.48e-23
ZNF436-AS1	ENO3	0.431272	1e-20	5.48e-19
ZNF674-AS1	ENO3	0.414401	4.15e-19	1.84e-17
ZNRD1-AS1	ENO3	0.506758	3.58e-29	5.59e-27
AC005339.2	EXT1	-0.463063	4.99e-24	4.1e-22
AC007620.3	EXT1	0.468896	1.13e-24	1e-22
AC073046.25	EXT1	0.470672	7.16e-25	6.47e-23
AC138035.2	EXT1	0.497736	4.76e-28	6.54e-26
ARAP1-AS1	EXT1	-0.460345	9.87e-24	7.82e-22
BAALC-AS1	EXT1	0.601329	3.07e-43	2.23e-40
BX322557.10	EXT1	0.461718	7e-24	5.63e-22
COX10-AS1	EXT1	0.421228	9.45e-20	4.58e-18
CRHR1-IT1	EXT1	0.420444	1.12e-19	5.38e-18
CTA-204B4.2	EXT1	0.450109	1.22e-22	8.46e-21
CTB-31O20.3	EXT1	-0.414989	3.66e-19	1.64e-17
CTC-429P9.2	EXT1	0.428822	1.75e-20	9.23e-19
CTD-2132N18.2	EXT1	0.444834	4.31e-22	2.79e-20
CTD-2517M22.14	EXT1	0.415968	2.97e-19	1.35e-17
CTD-2555O16.2	EXT1	0.434951	4.33e-21	2.48e-19
CTD-2630F21.1	EXT1	0.441988	8.45e-22	5.27e-20
CTD-2647L4.4	EXT1	0.480202	5.86e-26	6.01e-24
DKFZP434I0714	EXT1	0.400131	8.25e-18	3.11e-16
EIF3J-AS1	EXT1	0.502841	1.11e-28	1.64e-26
ERICD	EXT1	0.536911	3.52e-33	8.7e-31
FAM83H-AS1	EXT1	0.637544	5.66e-50	7.75e-47
FTX	EXT1	0.51959	7.9e-31	1.48e-28
HCG11	EXT1	0.410852	8.85e-19	3.78e-17
LINC00265	EXT1	0.477733	1.13e-25	1.13e-23
LINC01001	EXT1	0.43126	1.01e-20	5.49e-19
LINC01128	EXT1	0.520365	6.24e-31	1.18e-28
LINC01347	EXT1	0.528715	4.74e-32	1.04e-29
LPP-AS2	EXT1	0.417823	1.99e-19	9.23e-18
MCM3AP-AS1	EXT1	0.471699	5.49e-25	5.03e-23
NDUFA6-AS1	EXT1	0.436038	3.38e-21	1.96e-19
PAXIP1-AS2	EXT1	0.431019	1.06e-20	5.78e-19
RHPN1-AS1	EXT1	0.516635	1.93e-30	3.48e-28
RP1-228H13.5	EXT1	0.442166	8.1e-22	5.06e-20
RP1-283E3.8	EXT1	0.409029	1.3e-18	5.45e-17
RP1-59D14.1	EXT1	0.438889	1.74e-21	1.05e-19
RP11-10C24.1	EXT1	0.417293	2.23e-19	1.03e-17
RP11-1228E12.1	EXT1	0.432313	7.93e-21	4.38e-19
RP11-124N14.3	EXT1	0.405113	2.95e-18	1.18e-16
RP11-1277A3.1	EXT1	0.428897	1.72e-20	9.1e-19
RP11-158K1.3	EXT1	0.461283	7.81e-24	6.25e-22
RP11-196G11.4	EXT1	0.438599	1.87e-21	1.12e-19
RP11-206L10.2	EXT1	0.530702	2.54e-32	5.71e-30
RP11-212P7.3	EXT1	0.42563	3.57e-20	1.82e-18
RP11-242D8.1	EXT1	0.488028	7.08e-27	8.38e-25
RP11-274B21.14	EXT1	0.500359	2.26e-28	3.2e-26
RP11-27M24.1	EXT1	0.482029	3.6e-26	3.79e-24
RP11-334E6.12	EXT1	0.454539	4.15e-23	3.06e-21
RP11-334J6.7	EXT1	-0.498082	4.32e-28	5.94e-26
RP11-33B1.4	EXT1	0.456673	2.46e-23	1.86e-21
RP11-345P4.7	EXT1	0.472518	4.44e-25	4.12e-23
RP11-378J18.9	EXT1	0.534659	7.24e-33	1.74e-30
RP11-384K6.6	EXT1	0.487297	8.65e-27	1.01e-24
RP11-47A8.5	EXT1	0.515953	2.37e-30	4.21e-28
RP11-521B24.3	EXT1	0.425914	3.35e-20	1.72e-18
RP11-524D16__A.3	EXT1	0.49118	2.98e-27	3.7e-25
RP11-540B6.6	EXT1	0.414453	4.11e-19	1.82e-17
RP11-541N10.3	EXT1	0.44953	1.4e-22	9.64e-21
RP11-571M6.7	EXT1	-0.437624	2.34e-21	1.39e-19
RP11-574K11.29	EXT1	0.44548	3.7e-22	2.41e-20
RP11-57H14.4	EXT1	0.410535	9.47e-19	4.03e-17
RP11-618G20.1	EXT1	0.498034	4.38e-28	6.02e-26
RP11-618K13.2	EXT1	-0.405629	2.65e-18	1.07e-16
RP11-627K11.6	EXT1	-0.472985	3.93e-25	3.67e-23
RP11-681H18.2	EXT1	0.465539	2.67e-24	2.25e-22
RP11-72I8.1	EXT1	0.41368	4.85e-19	2.14e-17
RP11-73M18.7	EXT1	0.451756	8.19e-23	5.82e-21
RP11-746M1.1	EXT1	-0.494175	1.29e-27	1.69e-25
RP11-755F10.1	EXT1	0.42865	1.82e-20	9.59e-19
RP11-78J21.7	EXT1	0.452645	6.6e-23	4.75e-21
RP11-793H13.8	EXT1	0.469924	8.68e-25	7.77e-23
RP11-890B15.3	EXT1	0.440784	1.12e-21	6.87e-20
RP4-669L17.10	EXT1	0.454887	3.81e-23	2.82e-21
RP4-798P15.3	EXT1	0.436397	3.11e-21	1.81e-19
RP5-1050D4.5	EXT1	0.445141	4.01e-22	2.61e-20
RP5-1061H20.4	EXT1	0.407594	1.76e-18	7.25e-17
RP5-1172N10.4	EXT1	-0.417059	2.34e-19	1.08e-17
SHANK3	EXT1	0.56469	3.01e-37	1.2e-34
ST20-AS1	EXT1	0.49368	1.49e-27	1.92e-25
STARD4-AS1	EXT1	0.4091	1.28e-18	5.37e-17
SVIL-AS1	EXT1	0.481461	4.19e-26	4.38e-24
TMEM9B-AS1	EXT1	0.448493	1.8e-22	1.22e-20
TUG1	EXT1	0.577364	3.1e-39	1.55e-36
WDFY3-AS2	EXT1	0.412148	6.72e-19	2.92e-17
YEATS2-AS1	EXT1	0.437003	2.7e-21	1.59e-19
CBR3-AS1	FBP1	0.492203	2.24e-27	2.84e-25
LINC01094	FBP1	0.484061	2.08e-26	2.28e-24
LINC01272	FBP1	0.502226	1.33e-28	1.94e-26
PCED1B-AS1	FBP1	0.506672	3.67e-29	5.72e-27
RP11-344B5.2	FBP1	0.446282	3.06e-22	2.01e-20
RP3-395M20.8	FBP1	0.4078	1.68e-18	6.96e-17
USP30-AS1	FBP1	0.407395	1.83e-18	7.54e-17
AC005519.4	FUT8	0.434035	5.35e-21	3.03e-19
CH507-154B10.2	FUT8	0.415641	3.18e-19	1.44e-17
CKMT2-AS1	FUT8	0.40762	1.75e-18	7.22e-17
CRHR1-IT1	FUT8	0.43815	2.07e-21	1.23e-19
CTC-429P9.5	FUT8	0.400985	6.92e-18	2.64e-16
CTD-2368P22.1	FUT8	0.400025	8.43e-18	3.18e-16
CTD-2555O16.2	FUT8	0.401728	5.95e-18	2.28e-16
CTD-2630F21.1	FUT8	0.414683	3.91e-19	1.74e-17
EIF3J-AS1	FUT8	0.402829	4.74e-18	1.85e-16
FTX	FUT8	0.413489	5.05e-19	2.22e-17
FUT8-AS1	FUT8	0.784191	6.63e-90	2.93e-85
LINC01347	FUT8	0.408921	1.33e-18	5.56e-17
PAXIP1-AS2	FUT8	0.424805	4.29e-20	2.17e-18
PSMA3-AS1	FUT8	0.45271	6.49e-23	4.68e-21
RP11-10C24.1	FUT8	0.407212	1.91e-18	7.82e-17
RP11-206L10.2	FUT8	0.420104	1.21e-19	5.76e-18
RP11-212P7.3	FUT8	0.446136	3.17e-22	2.08e-20
RP11-242D8.1	FUT8	0.438078	2.11e-21	1.25e-19
RP11-378J18.9	FUT8	0.419174	1.48e-19	6.97e-18
RP11-458D21.1	FUT8	0.416436	2.68e-19	1.23e-17
RP11-618G20.1	FUT8	0.460808	8.79e-24	7e-22
RP11-627K11.6	FUT8	-0.413567	4.97e-19	2.19e-17
RP11-746M1.1	FUT8	-0.439759	1.42e-21	8.62e-20
RP11-78J21.7	FUT8	0.441836	8.76e-22	5.45e-20
RP11-793H13.8	FUT8	0.415191	3.51e-19	1.58e-17
RP11-7F17.8	FUT8	0.414568	4.01e-19	1.78e-17
SEMA3F-AS1	FUT8	0.413203	5.37e-19	2.36e-17
SVIL-AS1	FUT8	0.408781	1.37e-18	5.71e-17
TUG1	FUT8	0.477388	1.24e-25	1.23e-23
WT1-AS	FUT8	0.452962	6.11e-23	4.42e-21
RP11-173C1.1	GCK	0.458123	1.72e-23	1.32e-21
SCGB1B2P	GCK	0.410015	1.06e-18	4.48e-17
TRAF3IP2-AS1	GCK	0.401631	6.06e-18	2.33e-16
AC138035.2	GNE	0.413714	4.81e-19	2.12e-17
ARAP1-AS1	GNE	-0.433421	6.16e-21	3.46e-19
COX10-AS1	GNE	0.425184	3.94e-20	2e-18
CRHR1-IT1	GNE	0.456003	2.9e-23	2.17e-21
CTD-2132N18.2	GNE	0.423718	5.46e-20	2.72e-18
CTD-2647L4.4	GNE	0.431797	8.91e-21	4.9e-19
FTX	GNE	0.43589	3.49e-21	2.02e-19
LINC00265	GNE	0.42474	4.35e-20	2.19e-18
LINC00294	GNE	0.418492	1.72e-19	8.03e-18
LINC00667	GNE	0.414144	4.39e-19	1.95e-17
LINC01128	GNE	0.489036	5.37e-27	6.45e-25
LINC01347	GNE	0.426023	3.27e-20	1.68e-18
NDUFA6-AS1	GNE	0.430775	1.12e-20	6.09e-19
RP11-124N14.3	GNE	0.424033	5.09e-20	2.55e-18
RP11-242D8.1	GNE	0.417937	1.94e-19	9.01e-18
RP11-274B21.14	GNE	0.428821	1.75e-20	9.23e-19
RP11-334J6.7	GNE	-0.437958	2.17e-21	1.29e-19
RP11-345P4.7	GNE	0.406893	2.04e-18	8.33e-17
RP11-378J18.9	GNE	0.414632	3.95e-19	1.76e-17
RP11-384K6.6	GNE	0.427635	2.28e-20	1.19e-18
RP11-415J8.3	GNE	0.403803	3.87e-18	1.53e-16
RP11-571M6.7	GNE	-0.419802	1.29e-19	6.13e-18
RP11-582J16.5	GNE	0.407341	1.86e-18	7.62e-17
RP4-669L17.10	GNE	0.412137	6.74e-19	2.92e-17
RP4-798P15.3	GNE	0.40039	7.82e-18	2.96e-16
SHANK3	GNE	0.466921	1.88e-24	1.62e-22
SPAG5-AS1	GNE	0.422507	7.13e-20	3.51e-18
SVIL-AS1	GNE	0.494958	1.04e-27	1.37e-25
TUG1	GNE	0.473686	3.27e-25	3.09e-23
AC009948.5	GNPDA2	0.409323	1.22e-18	5.14e-17
COX10-AS1	GNPDA2	0.437003	2.7e-21	1.59e-19
CRHR1-IT1	GNPDA2	0.494887	1.06e-27	1.4e-25
DKFZP434I0714	GNPDA2	0.430089	1.31e-20	7.05e-19
EIF3J-AS1	GNPDA2	0.470882	6.78e-25	6.14e-23
FTX	GNPDA2	0.41496	3.68e-19	1.65e-17
KLF3-AS1	GNPDA2	0.404409	3.42e-18	1.36e-16
LINC00883	GNPDA2	0.420381	1.14e-19	5.45e-18
LINC00909	GNPDA2	0.409958	1.07e-18	4.53e-17
LINC01410	GNPDA2	0.41533	3.4e-19	1.53e-17
MAGI2-AS3	GNPDA2	0.43371	5.76e-21	3.25e-19
RP11-10C24.1	GNPDA2	0.41286	5.78e-19	2.53e-17
RP11-352M15.2	GNPDA2	0.419492	1.38e-19	6.53e-18
RP11-458D21.1	GNPDA2	0.410493	9.55e-19	4.07e-17
THAP9-AS1	GNPDA2	0.411013	8.56e-19	3.66e-17
WDFY3-AS2	GNPDA2	0.483188	2.63e-26	2.84e-24
MIR503HG	GPC3	0.426641	2.85e-20	1.47e-18
RP11-1008C21.2	GPC3	0.411202	8.22e-19	3.53e-17
CTD-2510F5.4	HMMR	0.485687	1.34e-26	1.51e-24
CRHR1-IT1	HS6ST2	0.40783	1.67e-18	6.92e-17
HHIP-AS1	HS6ST2	0.400841	7.13e-18	2.71e-16
LINC00883	HS6ST2	0.42012	1.2e-19	5.75e-18
LINC01197	HS6ST2	0.416973	2.39e-19	1.1e-17
RP11-1008C21.2	HS6ST2	0.459563	1.2e-23	9.43e-22
RP11-486G15.2	HS6ST2	0.430043	1.33e-20	7.12e-19
RP11-549B18.1	HS6ST2	0.448305	1.88e-22	1.27e-20
MIR22HG	IGFBP3	0.434383	4.94e-21	2.81e-19
AC004893.11	INSR	0.5498	5.08e-35	1.55e-32
AC005253.2	INSR	0.544871	2.62e-34	7.31e-32
AC005339.2	INSR	-0.449828	1.31e-22	9.01e-21
AC005519.4	INSR	0.503141	1.02e-28	1.51e-26
AC009120.5	INSR	0.442295	7.86e-22	4.92e-20
AC010976.2	INSR	0.412299	6.51e-19	2.83e-17
AC018766.4	INSR	0.436285	3.19e-21	1.86e-19
AC026150.8	INSR	0.402169	5.43e-18	2.1e-16
AC073046.25	INSR	0.514173	4.03e-30	7.05e-28
AC093110.3	INSR	0.439569	1.49e-21	9e-20
AC096772.6	INSR	0.486931	9.56e-27	1.1e-24
AC116366.6	INSR	0.511114	9.99e-30	1.65e-27
AC138035.2	INSR	0.608794	1.48e-44	1.24e-41
AL136419.6	INSR	0.418881	1.58e-19	7.4e-18
ANKRD10-IT1	INSR	0.512593	6.45e-30	1.1e-27
AP000442.1	INSR	0.454017	4.72e-23	3.45e-21
AP006222.2	INSR	0.405825	2.55e-18	1.03e-16
ARAP1-AS1	INSR	-0.51935	8.49e-31	1.58e-28
ASMTL-AS1	INSR	0.415252	3.46e-19	1.56e-17
BX322557.10	INSR	0.516613	1.94e-30	3.5e-28
C1RL-AS1	INSR	0.41557	3.23e-19	1.46e-17
CAPN10-AS1	INSR	0.402692	4.87e-18	1.9e-16
CKMT2-AS1	INSR	0.440761	1.13e-21	6.9e-20
COX10-AS1	INSR	0.513542	4.86e-30	8.44e-28
CRHR1-IT1	INSR	0.46208	6.39e-24	5.16e-22
CTA-204B4.2	INSR	0.527068	7.92e-32	1.68e-29
CTB-31O20.3	INSR	-0.433551	5.97e-21	3.36e-19
CTB-89H12.4	INSR	0.510907	1.06e-29	1.75e-27
CTC-429P9.2	INSR	0.480928	4.83e-26	5.01e-24
CTC-429P9.5	INSR	0.540357	1.15e-33	2.99e-31
CTC-487M23.5	INSR	0.447601	2.23e-22	1.49e-20
CTC-524C5.2	INSR	0.434535	4.77e-21	2.72e-19
CTC-529I10.2	INSR	0.470608	7.28e-25	6.57e-23
CTC-550B14.7	INSR	0.527046	7.98e-32	1.68e-29
CTC-559E9.1	INSR	0.409369	1.21e-18	5.09e-17
CTC-559E9.5	INSR	0.49517	9.8e-28	1.3e-25
CTD-2013N24.2	INSR	0.462228	6.16e-24	5e-22
CTD-2047H16.4	INSR	0.540404	1.14e-33	2.95e-31
CTD-2132N18.2	INSR	0.510661	1.14e-29	1.87e-27
CTD-2228K2.7	INSR	0.415692	3.15e-19	1.42e-17
CTD-2270P14.1	INSR	0.423916	5.22e-20	2.61e-18
CTD-2368P22.1	INSR	0.496206	7.33e-28	9.89e-26
CTD-2517M22.14	INSR	0.468014	1.42e-24	1.23e-22
CTD-2527I21.14	INSR	0.401602	6.1e-18	2.34e-16
CTD-2537I9.12	INSR	0.445659	3.55e-22	2.32e-20
CTD-2547G23.4	INSR	0.445341	3.82e-22	2.49e-20
CTD-2555O16.2	INSR	0.461694	7.04e-24	5.66e-22
CTD-2574D22.4	INSR	0.48526	1.51e-26	1.68e-24
CTD-2587H24.14	INSR	0.472688	4.24e-25	3.95e-23
CTD-2647L4.4	INSR	0.573802	1.14e-38	5.44e-36
CTD-3099C6.11	INSR	0.458949	1.4e-23	1.09e-21
DKFZP434I0714	INSR	0.461201	7.97e-24	6.38e-22
DTX2P1-UPK3BP1-PMS2P11	INSR	0.426634	2.85e-20	1.47e-18
EIF3J-AS1	INSR	0.464791	3.23e-24	2.69e-22
ERICD	INSR	0.428858	1.73e-20	9.17e-19
FAM157C	INSR	0.425984	3.3e-20	1.69e-18
FAM83H-AS1	INSR	0.444502	4.67e-22	3.01e-20
FTX	INSR	0.60317	1.46e-43	1.09e-40
GABPB1-AS1	INSR	0.403295	4.3e-18	1.69e-16
GS1-124K5.11	INSR	0.494896	1.06e-27	1.4e-25
GS1-124K5.3	INSR	0.4638	4.14e-24	3.43e-22
HNRNPU-AS1	INSR	0.442549	7.4e-22	4.64e-20
INE1	INSR	0.537135	3.27e-33	8.18e-31
KB-1460A1.5	INSR	0.408959	1.32e-18	5.52e-17
KLF3-AS1	INSR	0.474072	2.96e-25	2.81e-23
LA16c-358B7.3	INSR	0.531294	2.11e-32	4.8e-30
LA16c-390E6.4	INSR	0.468249	1.34e-24	1.17e-22
LENG8-AS1	INSR	0.478265	9.81e-26	9.84e-24
LINC00174	INSR	0.489547	4.67e-27	5.66e-25
LINC00265	INSR	0.583956	2.65e-40	1.46e-37
LINC00294	INSR	0.445215	3.94e-22	2.56e-20
LINC00641	INSR	0.447335	2.38e-22	1.58e-20
LINC00854	INSR	0.478481	9.27e-26	9.32e-24
LINC00894	INSR	0.421092	9.73e-20	4.7e-18
LINC00969	INSR	0.414949	3.69e-19	1.66e-17
LINC01001	INSR	0.572443	1.87e-38	8.58e-36
LINC01002	INSR	0.467917	1.45e-24	1.26e-22
LINC01123	INSR	0.479793	6.54e-26	6.67e-24
LINC01128	INSR	0.508515	2.15e-29	3.44e-27
LINC01347	INSR	0.649109	2.56e-52	4.41e-49
LL0XNC01-7P3.1	INSR	0.405782	2.57e-18	1.04e-16
MCM3AP-AS1	INSR	0.560091	1.51e-36	5.55e-34
MEG3	INSR	0.41041	9.72e-19	4.14e-17
MIF-AS1	INSR	-0.421831	8.27e-20	4.05e-18
NDUFA6-AS1	INSR	0.41962	1.34e-19	6.36e-18
NFYC-AS1	INSR	0.458395	1.6e-23	1.24e-21
PAXIP1-AS2	INSR	0.521722	4.12e-31	7.97e-29
PSMD5-AS1	INSR	0.45116	9.46e-23	6.67e-21
PTOV1-AS1	INSR	0.451208	9.35e-23	6.6e-21
PTOV1-AS2	INSR	0.462602	5.61e-24	4.56e-22
RAD51-AS1	INSR	0.457056	2.24e-23	1.7e-21
RP1-151F17.2	INSR	0.454456	4.24e-23	3.12e-21
RP1-228H13.5	INSR	0.405328	2.82e-18	1.13e-16
RP1-283E3.8	INSR	0.487647	7.86e-27	9.2e-25
RP1-286D6.5	INSR	0.458367	1.62e-23	1.25e-21
RP1-59D14.1	INSR	0.422461	7.2e-20	3.54e-18
RP1-59D14.5	INSR	0.448532	1.78e-22	1.21e-20
RP11-10C24.1	INSR	0.429112	1.64e-20	8.69e-19
RP11-10C24.3	INSR	0.415467	3.3e-19	1.49e-17
RP11-1228E12.1	INSR	0.546118	1.74e-34	4.96e-32
RP11-122K13.12	INSR	0.50956	1.58e-29	2.55e-27
RP11-1246C19.1	INSR	0.43064	1.16e-20	6.27e-19
RP11-124N14.3	INSR	0.413101	5.49e-19	2.41e-17
RP11-1277A3.1	INSR	0.555217	8.1e-36	2.72e-33
RP11-134G8.5	INSR	0.405213	2.89e-18	1.16e-16
RP11-1376P16.2	INSR	0.483154	2.66e-26	2.87e-24
RP11-144G6.12	INSR	0.441033	1.06e-21	6.51e-20
RP11-152H18.3	INSR	-0.405042	3e-18	1.2e-16
RP11-158K1.3	INSR	0.489871	4.27e-27	5.2e-25
RP11-159D12.2	INSR	0.400029	8.42e-18	3.18e-16
RP11-164J13.1	INSR	0.456737	2.42e-23	1.83e-21
RP11-181G12.2	INSR	0.484937	1.64e-26	1.83e-24
RP11-182J1.12	INSR	0.447147	2.49e-22	1.66e-20
RP11-182J1.3	INSR	0.40562	2.66e-18	1.07e-16
RP11-196G11.4	INSR	0.541943	6.87e-34	1.85e-31
RP11-206L10.2	INSR	0.562367	6.81e-37	2.6e-34
RP11-228B15.4	INSR	0.452536	6.77e-23	4.87e-21
RP11-235E17.6	INSR	0.441925	8.57e-22	5.35e-20
RP11-242D8.1	INSR	0.534691	7.16e-33	1.73e-30
RP11-244H3.1	INSR	0.426696	2.81e-20	1.45e-18
RP11-253E3.3	INSR	0.472098	4.95e-25	4.55e-23
RP11-258C19.7	INSR	0.403356	4.25e-18	1.67e-16
RP11-264B17.2	INSR	0.487173	8.95e-27	1.04e-24
RP11-266K4.9	INSR	0.445115	4.03e-22	2.62e-20
RP11-274B21.14	INSR	0.660626	9.29e-55	2.02e-51
RP11-295P9.3	INSR	0.482849	2.89e-26	3.09e-24
RP11-332H14.2	INSR	0.419699	1.32e-19	6.26e-18
RP11-334J6.7	INSR	-0.410166	1.02e-18	4.34e-17
RP11-33B1.4	INSR	0.540773	1.01e-33	2.64e-31
RP11-345P4.7	INSR	0.550116	4.57e-35	1.41e-32
RP11-345P4.9	INSR	0.403996	3.72e-18	1.47e-16
RP11-347I19.7	INSR	0.488085	6.97e-27	8.27e-25
RP11-347I19.8	INSR	0.507018	3.32e-29	5.2e-27
RP11-34P13.13	INSR	0.436772	2.85e-21	1.67e-19
RP11-352M15.2	INSR	0.40609	2.41e-18	9.77e-17
RP11-355O1.11	INSR	0.424201	4.9e-20	2.46e-18
RP11-378J18.9	INSR	0.596932	1.77e-42	1.17e-39
RP11-384K6.6	INSR	0.60831	1.8e-44	1.5e-41
RP11-394O4.5	INSR	0.464691	3.31e-24	2.76e-22
RP11-415J8.3	INSR	0.44512	4.03e-22	2.62e-20
RP11-449P15.2	INSR	0.561512	9.19e-37	3.43e-34
RP11-458F8.4	INSR	0.486058	1.21e-26	1.38e-24
RP11-478C19.2	INSR	0.463863	4.08e-24	3.38e-22
RP11-47A8.5	INSR	0.492142	2.28e-27	2.88e-25
RP11-480A16.1	INSR	0.491772	2.53e-27	3.17e-25
RP11-524D16__A.3	INSR	0.45923	1.3e-23	1.02e-21
RP11-527J8.1	INSR	0.406054	2.43e-18	9.83e-17
RP11-53O19.3	INSR	0.516129	2.24e-30	4.01e-28
RP11-540B6.6	INSR	0.559957	1.58e-36	5.78e-34
RP11-541N10.3	INSR	0.499909	2.57e-28	3.6e-26
RP11-571M6.7	INSR	-0.406302	2.31e-18	9.37e-17
RP11-574K11.29	INSR	0.539042	1.77e-33	4.49e-31
RP11-57H14.4	INSR	0.541121	8.99e-34	2.39e-31
RP11-582J16.5	INSR	0.546396	1.58e-34	4.57e-32
RP11-618G20.1	INSR	0.432419	7.74e-21	4.28e-19
RP11-627K11.6	INSR	-0.427137	2.55e-20	1.32e-18
RP11-66N24.3	INSR	0.447638	2.21e-22	1.48e-20
RP11-681H18.2	INSR	0.473744	3.22e-25	3.05e-23
RP11-708J19.1	INSR	0.404291	3.5e-18	1.39e-16
RP11-72I8.1	INSR	0.587439	7.05e-41	4.11e-38
RP11-73M18.10	INSR	0.451936	7.84e-23	5.59e-21
RP11-73M18.7	INSR	0.482061	3.57e-26	3.76e-24
RP11-73M18.8	INSR	0.474009	3.01e-25	2.85e-23
RP11-746M1.1	INSR	-0.478576	9.04e-26	9.11e-24
RP11-755F10.1	INSR	0.405175	2.92e-18	1.17e-16
RP11-774O3.3	INSR	0.465235	2.88e-24	2.42e-22
RP11-77H9.2	INSR	0.410066	1.05e-18	4.43e-17
RP11-78J21.7	INSR	0.471648	5.56e-25	5.08e-23
RP11-793H13.8	INSR	0.474775	2.46e-25	2.35e-23
RP11-7F17.8	INSR	0.495187	9.76e-28	1.3e-25
RP11-81A1.6	INSR	0.471214	6.22e-25	5.66e-23
RP11-890B15.3	INSR	0.529294	3.95e-32	8.72e-30
RP11-894P9.1	INSR	0.554173	1.16e-35	3.8e-33
RP13-36G14.4	INSR	0.483067	2.72e-26	2.93e-24
RP13-516M14.10	INSR	0.500577	2.13e-28	3.03e-26
RP3-368A4.5	INSR	0.493726	1.47e-27	1.91e-25
RP3-368A4.6	INSR	0.429484	1.5e-20	8.02e-19
RP3-402G11.28	INSR	0.435922	3.47e-21	2.01e-19
RP3-416H24.1	INSR	0.428521	1.87e-20	9.86e-19
RP4-548D19.3	INSR	0.409102	1.28e-18	5.37e-17
RP4-669L17.10	INSR	0.583458	3.19e-40	1.76e-37
RP4-681N20.5	INSR	0.490811	3.29e-27	4.08e-25
RP4-773N10.4	INSR	0.525943	1.12e-31	2.35e-29
RP4-798P15.3	INSR	0.566489	1.59e-37	6.6e-35
RP5-1050D4.5	INSR	0.461873	6.73e-24	5.43e-22
RP5-1125A11.7	INSR	0.435518	3.81e-21	2.19e-19
RP5-1160K1.6	INSR	0.449914	1.28e-22	8.83e-21
RP5-855D21.1	INSR	0.417287	2.23e-19	1.03e-17
RP5-890O3.9	INSR	0.445998	3.27e-22	2.14e-20
RP5-894A10.6	INSR	0.482544	3.13e-26	3.34e-24
RP5-997D16.2	INSR	0.465988	2.38e-24	2.02e-22
RUSC1-AS1	INSR	0.450346	1.15e-22	8.03e-21
SEMA3F-AS1	INSR	0.420444	1.12e-19	5.38e-18
SH3BP5-AS1	INSR	0.486536	1.06e-26	1.22e-24
SHANK3	INSR	0.60561	5.44e-44	4.23e-41
SLC25A25-AS1	INSR	0.500283	2.31e-28	3.26e-26
SLX1B-SULT1A4	INSR	0.494083	1.33e-27	1.73e-25
SPAG5-AS1	INSR	0.551774	2.61e-35	8.42e-33
SSBP3-AS1	INSR	0.563437	4.68e-37	1.82e-34
ST20-AS1	INSR	0.42018	1.19e-19	5.67e-18
STARD4-AS1	INSR	0.460046	1.06e-23	8.41e-22
SVIL-AS1	INSR	0.412655	6.03e-19	2.63e-17
TMEM9B-AS1	INSR	0.418861	1.58e-19	7.43e-18
TNRC6C-AS1	INSR	0.488354	6.48e-27	7.72e-25
TUG1	INSR	0.631594	8.34e-49	1.03e-45
U73166.2	INSR	0.440089	1.32e-21	8.01e-20
XX-FW83563B9.5	INSR	0.431215	1.02e-20	5.54e-19
XXbac-BPG252P9.9	INSR	0.433887	5.53e-21	3.13e-19
YEATS2-AS1	INSR	0.562489	6.53e-37	2.5e-34
ZNRD1-AS1	INSR	0.520882	5.33e-31	1.02e-28
ANKRD10-IT1	IRS2	0.477942	1.07e-25	1.07e-23
CTD-2047H16.4	IRS2	0.414072	4.46e-19	1.97e-17
GAS6-AS2	IRS2	0.409478	1.18e-18	4.98e-17
RP11-366L20.2	IRS2	0.452491	6.85e-23	4.92e-21
RP11-54H7.4	IRS2	0.400657	7.41e-18	2.81e-16
AC093850.2	KDELR3	0.444679	4.47e-22	2.89e-20
DNM3OS	KDELR3	0.431192	1.02e-20	5.57e-19
MIR22HG	KDELR3	0.547804	9.91e-35	2.93e-32
MIR4435-2HG	KDELR3	0.451998	7.72e-23	5.51e-21
MSC-AS1	KDELR3	0.482825	2.9e-26	3.11e-24
CDKN2B-AS1	KIF20A	0.411115	8.37e-19	3.59e-17
CTD-2510F5.4	KIF20A	0.544808	2.68e-34	7.44e-32
DLEU2	KIF20A	0.521328	4.65e-31	8.96e-29
LINC00294	KIF20A	0.405249	2.87e-18	1.15e-16
LINC01224	KIF20A	0.494459	1.2e-27	1.57e-25
RP11-303E16.2	KIF20A	0.427262	2.48e-20	1.29e-18
TUG1	KIF20A	0.405556	2.69e-18	1.08e-16
YEATS2-AS1	KIF20A	0.402462	5.11e-18	1.98e-16
DTX2P1-UPK3BP1-PMS2P11	MDH2	0.40276	4.81e-18	1.87e-16
CARD8-AS1	ME1	0.466537	2.07e-24	1.77e-22
HCP5	ME1	0.440006	1.34e-21	8.16e-20
MIR22HG	ME1	0.450379	1.14e-22	7.98e-21
RP11-400K9.4	ME1	0.402644	4.92e-18	1.91e-16
RP3-428L16.2	ME1	0.402883	4.69e-18	1.83e-16
SVIL-AS1	ME1	0.434859	4.43e-21	2.54e-19
AC005154.6	MED24	0.429333	1.56e-20	8.28e-19
AC005253.2	MED24	0.4046	3.29e-18	1.31e-16
AC005519.4	MED24	0.442469	7.55e-22	4.73e-20
AC007292.6	MED24	0.448159	1.95e-22	1.32e-20
AC010976.2	MED24	0.405631	2.65e-18	1.07e-16
AC018766.4	MED24	0.507039	3.3e-29	5.18e-27
AC073046.25	MED24	0.402786	4.78e-18	1.86e-16
AC096772.6	MED24	0.45986	1.11e-23	8.79e-22
AC138035.2	MED24	0.472713	4.22e-25	3.93e-23
AP006222.2	MED24	0.43899	1.7e-21	1.02e-19
BX322557.10	MED24	0.446328	3.02e-22	1.99e-20
CAPN10-AS1	MED24	0.429633	1.46e-20	7.76e-19
COX10-AS1	MED24	0.403909	3.79e-18	1.5e-16
CRHR1-IT1	MED24	0.490519	3.57e-27	4.41e-25
CTB-58E17.5	MED24	0.421616	8.67e-20	4.22e-18
CTC-301O7.4	MED24	0.425928	3.34e-20	1.71e-18
CTC-435M10.12	MED24	0.425293	3.85e-20	1.95e-18
CTC-524C5.2	MED24	0.454176	4.54e-23	3.33e-21
CTC-529I10.2	MED24	0.411241	8.15e-19	3.5e-17
CTD-2020K17.3	MED24	0.402925	4.65e-18	1.81e-16
CTD-2047H16.4	MED24	0.422009	7.96e-20	3.9e-18
CTD-2132N18.2	MED24	0.442689	7.16e-22	4.5e-20
CTD-2270P14.1	MED24	0.417104	2.32e-19	1.07e-17
CTD-2349P21.9	MED24	0.430792	1.12e-20	6.07e-19
CTD-2587H24.14	MED24	0.476838	1.43e-25	1.41e-23
FAM157C	MED24	0.441339	9.84e-22	6.1e-20
GS1-124K5.11	MED24	0.404355	3.46e-18	1.37e-16
LA16c-358B7.3	MED24	0.495474	9e-28	1.2e-25
LA16c-390E6.4	MED24	0.40173	5.94e-18	2.28e-16
LINC00115	MED24	0.403837	3.85e-18	1.52e-16
LINC00174	MED24	0.518498	1.1e-30	2.02e-28
LINC00205	MED24	0.401266	6.54e-18	2.5e-16
LINC00265	MED24	0.549906	4.9e-35	1.5e-32
LINC01001	MED24	0.567792	9.99e-38	4.23e-35
LINC01002	MED24	0.528204	5.56e-32	1.21e-29
LINC01125	MED24	0.414239	4.3e-19	1.91e-17
LINC01128	MED24	0.466684	1.99e-24	1.71e-22
LINC01347	MED24	0.501792	1.5e-28	2.19e-26
PTOV1-AS1	MED24	0.475547	2.01e-25	1.94e-23
PTOV1-AS2	MED24	0.497041	5.79e-28	7.89e-26
RP1-228H13.5	MED24	0.477196	1.3e-25	1.28e-23
RP1-283E3.8	MED24	0.41396	4.57e-19	2.02e-17
RP1-286D6.5	MED24	0.433756	5.7e-21	3.22e-19
RP1-59D14.5	MED24	0.413196	5.38e-19	2.36e-17
RP11-1228E12.1	MED24	0.541427	8.13e-34	2.18e-31
RP11-1246C19.1	MED24	0.433139	6.56e-21	3.67e-19
RP11-1376P16.2	MED24	0.409148	1.27e-18	5.33e-17
RP11-181G12.2	MED24	0.545231	2.33e-34	6.53e-32
RP11-206L10.2	MED24	0.43161	9.3e-21	5.09e-19
RP11-235E17.6	MED24	0.408562	1.44e-18	5.96e-17
RP11-242D8.1	MED24	0.537054	3.36e-33	8.32e-31
RP11-266K4.9	MED24	0.403624	4.02e-18	1.58e-16
RP11-268J15.5	MED24	0.406399	2.26e-18	9.19e-17
RP11-273B20.1	MED24	0.454207	4.5e-23	3.3e-21
RP11-274B21.14	MED24	0.455095	3.62e-23	2.68e-21
RP11-295P9.3	MED24	0.422417	7.27e-20	3.58e-18
RP11-332H14.2	MED24	0.540695	1.03e-33	2.71e-31
RP11-333E1.1	MED24	0.415122	3.56e-19	1.6e-17
RP11-33B1.4	MED24	0.454821	3.87e-23	2.86e-21
RP11-345P4.7	MED24	0.434489	4.82e-21	2.75e-19
RP11-347I19.7	MED24	0.414465	4.1e-19	1.82e-17
RP11-347I19.8	MED24	0.409896	1.08e-18	4.58e-17
RP11-355O1.11	MED24	0.422532	7.09e-20	3.49e-18
RP11-378J18.9	MED24	0.493009	1.79e-27	2.29e-25
RP11-384K6.6	MED24	0.49392	1.39e-27	1.81e-25
RP11-390P24.1	MED24	0.589342	3.4e-41	2.04e-38
RP11-415J8.3	MED24	0.412038	6.88e-19	2.99e-17
RP11-44M6.7	MED24	0.416534	2.62e-19	1.2e-17
RP11-458D21.1	MED24	0.434788	4.5e-21	2.58e-19
RP11-458F8.4	MED24	0.480453	5.49e-26	5.67e-24
RP11-461A8.4	MED24	0.490668	3.43e-27	4.24e-25
RP11-480A16.1	MED24	0.45426	4.45e-23	3.26e-21
RP11-504P24.8	MED24	0.45484	3.86e-23	2.85e-21
RP11-540B6.6	MED24	0.447952	2.05e-22	1.38e-20
RP11-57H14.4	MED24	0.434065	5.31e-21	3.02e-19
RP11-582J16.5	MED24	0.49866	3.67e-28	5.06e-26
RP11-72I8.1	MED24	0.404683	3.23e-18	1.29e-16
RP11-77H9.2	MED24	0.411089	8.42e-19	3.61e-17
RP11-890B15.3	MED24	0.419133	1.49e-19	7.03e-18
RP11-894P9.1	MED24	0.423382	5.88e-20	2.92e-18
RP3-508I15.21	MED24	0.446806	2.7e-22	1.79e-20
RP3-508I15.9	MED24	0.563207	5.07e-37	1.96e-34
RP4-669L17.10	MED24	0.530961	2.34e-32	5.3e-30
RP4-773N10.4	MED24	0.443499	5.92e-22	3.76e-20
RP5-1125A11.7	MED24	0.437298	2.52e-21	1.49e-19
RP5-890O3.9	MED24	0.422623	6.95e-20	3.43e-18
RP5-894A10.6	MED24	0.428297	1.97e-20	1.03e-18
RUSC1-AS1	MED24	0.430155	1.29e-20	6.95e-19
SDCBP2-AS1	MED24	0.434051	5.33e-21	3.02e-19
SH3BP5-AS1	MED24	0.409932	1.08e-18	4.55e-17
SPAG5-AS1	MED24	0.540438	1.12e-33	2.93e-31
SSBP3-AS1	MED24	0.438598	1.87e-21	1.12e-19
STARD4-AS1	MED24	0.409514	1.17e-18	4.95e-17
TMEM147-AS1	MED24	0.404752	3.18e-18	1.27e-16
TUG1	MED24	0.590995	1.8e-41	1.1e-38
U73166.2	MED24	0.45738	2.06e-23	1.58e-21
XXbac-BPG252P9.9	MED24	0.465089	2.99e-24	2.51e-22
YEATS2-AS1	MED24	0.496442	6.86e-28	9.29e-26
ZNF213-AS1	MED24	0.445474	3.7e-22	2.42e-20
ZNRD1-AS1	MED24	0.463706	4.24e-24	3.5e-22
AC005253.2	MERTK	0.440897	1.09e-21	6.71e-20
AC005519.4	MERTK	0.431941	8.62e-21	4.75e-19
AC009948.5	MERTK	0.407273	1.88e-18	7.73e-17
AC018766.4	MERTK	0.413904	4.62e-19	2.04e-17
AC073046.25	MERTK	0.437205	2.58e-21	1.52e-19
AC093110.3	MERTK	0.4192	1.47e-19	6.94e-18
AC096772.6	MERTK	0.40796	1.63e-18	6.74e-17
AC138035.2	MERTK	0.473586	3.36e-25	3.17e-23
ANKRD10-IT1	MERTK	0.40525	2.87e-18	1.15e-16
BX322557.10	MERTK	0.470718	7.07e-25	6.4e-23
CARD8-AS1	MERTK	0.422434	7.25e-20	3.56e-18
COX10-AS1	MERTK	0.412322	6.48e-19	2.82e-17
CTD-2270P14.1	MERTK	0.40653	2.2e-18	8.96e-17
CTD-2510F5.4	MERTK	0.448303	1.88e-22	1.27e-20
CTD-2527I21.14	MERTK	0.422472	7.18e-20	3.54e-18
CTD-2554C21.2	MERTK	0.42183	8.27e-20	4.05e-18
CTD-2630F21.1	MERTK	0.439155	1.64e-21	9.86e-20
CTD-2647L4.4	MERTK	0.408029	1.61e-18	6.64e-17
FAM157C	MERTK	0.461675	7.08e-24	5.69e-22
FTX	MERTK	0.443137	6.45e-22	4.07e-20
LA16c-358B7.3	MERTK	0.458879	1.42e-23	1.11e-21
LINC00174	MERTK	0.413034	5.57e-19	2.44e-17
LINC00265	MERTK	0.484437	1.88e-26	2.07e-24
LINC00854	MERTK	0.411815	7.22e-19	3.12e-17
LINC01001	MERTK	0.525176	1.43e-31	2.92e-29
LINC01002	MERTK	0.472816	4.11e-25	3.83e-23
LINC01128	MERTK	0.534291	8.14e-33	1.95e-30
LINC01347	MERTK	0.529676	3.5e-32	7.8e-30
MCM3AP-AS1	MERTK	0.486446	1.09e-26	1.25e-24
PAXIP1-AS2	MERTK	0.402355	5.23e-18	2.02e-16
PTOV1-AS1	MERTK	0.4128	5.85e-19	2.56e-17
PTOV1-AS2	MERTK	0.406115	2.4e-18	9.72e-17
RP1-228H13.5	MERTK	0.427564	2.32e-20	1.21e-18
RP1-283E3.8	MERTK	0.404623	3.27e-18	1.3e-16
RP1-59D14.5	MERTK	0.429773	1.41e-20	7.54e-19
RP1-63M2.7	MERTK	0.416753	2.5e-19	1.15e-17
RP11-1228E12.1	MERTK	0.477067	1.35e-25	1.33e-23
RP11-134L10.1	MERTK	0.400106	8.29e-18	3.13e-16
RP11-181G12.2	MERTK	0.438454	1.93e-21	1.15e-19
RP11-206L10.2	MERTK	0.469432	9.86e-25	8.78e-23
RP11-212P7.3	MERTK	0.425929	3.34e-20	1.71e-18
RP11-242D8.1	MERTK	0.407189	1.92e-18	7.85e-17
RP11-274B21.14	MERTK	0.524705	1.65e-31	3.34e-29
RP11-334J6.7	MERTK	-0.418792	1.61e-19	7.54e-18
RP11-33B1.4	MERTK	0.417712	2.03e-19	9.43e-18
RP11-345P4.7	MERTK	0.406259	2.33e-18	9.44e-17
RP11-347I19.7	MERTK	0.407524	1.79e-18	7.35e-17
RP11-34P13.13	MERTK	0.406257	2.33e-18	9.45e-17
RP11-356I2.4	MERTK	0.411945	7.02e-19	3.04e-17
RP11-378J18.9	MERTK	0.472835	4.08e-25	3.81e-23
RP11-384K6.6	MERTK	0.497728	4.77e-28	6.54e-26
RP11-415J8.3	MERTK	0.460659	9.13e-24	7.26e-22
RP11-428J1.5	MERTK	0.409136	1.27e-18	5.34e-17
RP11-47A8.5	MERTK	0.409452	1.19e-18	5.01e-17
RP11-480A16.1	MERTK	0.407852	1.67e-18	6.89e-17
RP11-574K11.29	MERTK	0.438333	1.98e-21	1.18e-19
RP11-618G20.1	MERTK	0.432452	7.68e-21	4.25e-19
RP11-72I8.1	MERTK	0.435546	3.78e-21	2.18e-19
RP11-746M1.1	MERTK	-0.432644	7.35e-21	4.08e-19
RP11-78J21.7	MERTK	0.422915	6.52e-20	3.23e-18
RP3-368A4.5	MERTK	0.400878	7.08e-18	2.69e-16
RP4-669L17.10	MERTK	0.51599	2.34e-30	4.17e-28
RP4-681N20.5	MERTK	0.438974	1.71e-21	1.03e-19
RP5-1160K1.6	MERTK	0.411138	8.33e-19	3.57e-17
RP5-894A10.6	MERTK	0.477972	1.06e-25	1.06e-23
SHANK3	MERTK	0.454105	4.62e-23	3.38e-21
SLC8A1-AS1	MERTK	0.449204	1.52e-22	1.04e-20
SPAG5-AS1	MERTK	0.50838	2.23e-29	3.57e-27
SSBP3-AS1	MERTK	0.417091	2.33e-19	1.07e-17
STARD4-AS1	MERTK	0.416618	2.58e-19	1.18e-17
SVIL-AS1	MERTK	0.476256	1.67e-25	1.62e-23
TNRC6C-AS1	MERTK	0.409849	1.09e-18	4.63e-17
TUG1	MERTK	0.549999	4.75e-35	1.46e-32
XXbac-BPG252P9.9	MERTK	0.490554	3.54e-27	4.37e-25
YEATS2-AS1	MERTK	0.462726	5.43e-24	4.43e-22
ZNRD1-AS1	MERTK	0.439855	1.39e-21	8.44e-20
RP11-253E3.3	MET	0.421957	8.05e-20	3.94e-18
FTX	MIF	-0.437643	2.33e-21	1.38e-19
LINC00265	MIF	-0.400365	7.86e-18	2.98e-16
LINC01347	MIF	-0.400316	7.94e-18	3e-16
MIF-AS1	MIF	0.879076	1.63e-138	2.17e-133
RP11-274B21.14	MIF	-0.403658	3.99e-18	1.57e-16
RP11-449P15.2	MIF	-0.407993	1.62e-18	6.69e-17
TMEM191A	MIF	0.441248	1.01e-21	6.22e-20
AC005339.2	MXI1	-0.414627	3.96e-19	1.76e-17
AC073046.25	MXI1	0.443185	6.37e-22	4.04e-20
AC096772.6	MXI1	0.468799	1.16e-24	1.02e-22
AC138035.2	MXI1	0.463019	5.05e-24	4.14e-22
ANKRD10-IT1	MXI1	0.439533	1.5e-21	9.06e-20
ARAP1-AS1	MXI1	-0.50765	2.76e-29	4.37e-27
ATP1A1-AS1	MXI1	0.420824	1.03e-19	4.97e-18
BX322557.10	MXI1	0.449602	1.38e-22	9.5e-21
CAPN10-AS1	MXI1	0.402415	5.16e-18	2e-16
CKMT2-AS1	MXI1	0.491043	3.09e-27	3.83e-25
COX10-AS1	MXI1	0.510471	1.21e-29	1.97e-27
CRHR1-IT1	MXI1	0.411052	8.49e-19	3.63e-17
CTB-31O20.3	MXI1	-0.421046	9.83e-20	4.75e-18
CTC-429P9.2	MXI1	0.440853	1.1e-21	6.77e-20
CTC-429P9.5	MXI1	0.440361	1.24e-21	7.54e-20
CTC-559E9.1	MXI1	0.433971	5.43e-21	3.07e-19
CTD-2132N18.2	MXI1	0.444387	4.8e-22	3.08e-20
CTD-2368P22.1	MXI1	0.4541	4.62e-23	3.38e-21
CTD-2555O16.2	MXI1	0.449606	1.38e-22	9.5e-21
CTD-2574D22.4	MXI1	0.425122	4e-20	2.03e-18
CTD-2647L4.4	MXI1	0.468627	1.21e-24	1.06e-22
DKFZP434I0714	MXI1	0.447411	2.33e-22	1.56e-20
EIF3J-AS1	MXI1	0.529712	3.47e-32	7.72e-30
FTX	MXI1	0.518305	1.17e-30	2.13e-28
GS1-124K5.3	MXI1	0.423931	5.2e-20	2.6e-18
HCG11	MXI1	0.467806	1.5e-24	1.3e-22
KLF3-AS1	MXI1	0.448086	1.99e-22	1.34e-20
LENG8-AS1	MXI1	0.431761	8.99e-21	4.94e-19
LINC00265	MXI1	0.441252	1e-21	6.21e-20
LINC00883	MXI1	0.464236	3.71e-24	3.08e-22
LINC01001	MXI1	0.412834	5.81e-19	2.54e-17
LINC01123	MXI1	0.438493	1.91e-21	1.14e-19
LINC01128	MXI1	0.454056	4.67e-23	3.42e-21
LINC01347	MXI1	0.501511	1.63e-28	2.36e-26
MCM3AP-AS1	MXI1	0.57156	2.58e-38	1.16e-35
PAXIP1-AS2	MXI1	0.443781	5.54e-22	3.53e-20
RP1-151F17.2	MXI1	0.476537	1.55e-25	1.51e-23
RP1-228H13.5	MXI1	0.488433	6.34e-27	7.57e-25
RP11-1228E12.1	MXI1	0.414813	3.8e-19	1.7e-17
RP11-181G12.2	MXI1	0.424752	4.34e-20	2.19e-18
RP11-206L10.2	MXI1	0.488147	6.85e-27	8.13e-25
RP11-242D8.1	MXI1	0.544448	3.02e-34	8.37e-32
RP11-253E3.3	MXI1	0.482525	3.15e-26	3.35e-24
RP11-266K4.9	MXI1	0.40918	1.26e-18	5.29e-17
RP11-274B21.14	MXI1	0.46063	9.19e-24	7.3e-22
RP11-332H14.2	MXI1	0.429824	1.39e-20	7.46e-19
RP11-333E1.1	MXI1	0.425559	3.63e-20	1.85e-18
RP11-334J6.7	MXI1	-0.406005	2.45e-18	9.93e-17
RP11-345P4.7	MXI1	0.448456	1.82e-22	1.23e-20
RP11-378J18.9	MXI1	0.481761	3.87e-26	4.06e-24
RP11-384K6.6	MXI1	0.487362	8.5e-27	9.92e-25
RP11-428J1.5	MXI1	0.457642	1.93e-23	1.48e-21
RP11-449P15.2	MXI1	0.441217	1.01e-21	6.26e-20
RP11-458D21.1	MXI1	0.432867	6.99e-21	3.88e-19
RP11-47A8.5	MXI1	0.558547	2.58e-36	9.32e-34
RP11-541N10.3	MXI1	0.551418	2.95e-35	9.38e-33
RP11-571M6.7	MXI1	-0.436284	3.19e-21	1.86e-19
RP11-574K11.29	MXI1	0.487981	7.17e-27	8.48e-25
RP11-57H14.4	MXI1	0.537635	2.78e-33	7e-31
RP11-618G20.1	MXI1	0.467689	1.54e-24	1.34e-22
RP11-681H18.2	MXI1	0.40293	4.64e-18	1.81e-16
RP11-72I8.1	MXI1	0.419778	1.3e-19	6.15e-18
RP11-746M1.1	MXI1	-0.450134	1.21e-22	8.41e-21
RP11-78J21.7	MXI1	0.443638	5.73e-22	3.65e-20
RP11-793H13.8	MXI1	0.495942	7.89e-28	1.06e-25
RP11-810M2.2	MXI1	-0.409793	1.11e-18	4.68e-17
RP3-368A4.5	MXI1	0.435191	4.1e-21	2.36e-19
RP3-508I15.9	MXI1	0.401273	6.53e-18	2.5e-16
RP4-669L17.10	MXI1	0.455915	2.96e-23	2.22e-21
RP4-798P15.3	MXI1	0.474945	2.35e-25	2.26e-23
RP5-1050D4.5	MXI1	0.436486	3.04e-21	1.78e-19
RP5-1061H20.4	MXI1	0.481033	4.7e-26	4.88e-24
RPARP-AS1	MXI1	0.522788	2.97e-31	5.88e-29
SDCBP2-AS1	MXI1	0.416421	2.69e-19	1.23e-17
SNHG4	MXI1	0.421452	8.99e-20	4.37e-18
STARD4-AS1	MXI1	0.452195	7.36e-23	5.27e-21
SVIL-AS1	MXI1	0.401099	6.76e-18	2.58e-16
THAP9-AS1	MXI1	0.42339	5.87e-20	2.92e-18
TMCC1-AS1	MXI1	0.455473	3.3e-23	2.46e-21
TUG1	MXI1	0.452398	7e-23	5.03e-21
WDFY3-AS2	MXI1	0.408758	1.38e-18	5.73e-17
ZNRD1-AS1	MXI1	0.506945	3.39e-29	5.31e-27
AC005253.2	NDC1	0.522527	3.22e-31	6.32e-29
AC005339.2	NDC1	-0.426958	2.65e-20	1.37e-18
AC005519.4	NDC1	0.410468	9.6e-19	4.09e-17
AC007620.3	NDC1	0.446391	2.98e-22	1.97e-20
AC009948.5	NDC1	0.430743	1.13e-20	6.13e-19
AC073046.25	NDC1	0.474078	2.95e-25	2.81e-23
AC114271.2	NDC1	0.400254	8.04e-18	3.04e-16
AC138035.2	NDC1	0.475378	2.1e-25	2.03e-23
ANKRD10-IT1	NDC1	0.421335	9.22e-20	4.48e-18
AP000442.1	NDC1	0.400612	7.47e-18	2.83e-16
ARAP1-AS1	NDC1	-0.503473	9.27e-29	1.38e-26
BX322557.10	NDC1	0.499738	2.7e-28	3.76e-26
CH507-154B10.2	NDC1	0.43086	1.1e-20	5.98e-19
CKMT2-AS1	NDC1	0.41499	3.66e-19	1.64e-17
COX10-AS1	NDC1	0.443113	6.48e-22	4.1e-20
CRHR1-IT1	NDC1	0.432393	7.78e-21	4.3e-19
CTB-31O20.3	NDC1	-0.453622	5.2e-23	3.78e-21
CTB-59C6.3	NDC1	0.420811	1.03e-19	4.99e-18
CTC-429P9.2	NDC1	0.404839	3.13e-18	1.25e-16
CTD-2132N18.2	NDC1	0.410299	9.95e-19	4.23e-17
CTD-2270P14.1	NDC1	0.404053	3.68e-18	1.46e-16
CTD-2291D10.4	NDC1	0.437042	2.68e-21	1.58e-19
CTD-2510F5.4	NDC1	0.553296	1.56e-35	5.09e-33
CTD-2574D22.4	NDC1	0.471341	6.02e-25	5.49e-23
CTD-2587H24.14	NDC1	0.414832	3.79e-19	1.69e-17
CTD-2630F21.1	NDC1	0.509577	1.57e-29	2.55e-27
CTD-2647L4.4	NDC1	0.457853	1.83e-23	1.41e-21
CTD-3099C6.11	NDC1	0.433872	5.55e-21	3.14e-19
EIF3J-AS1	NDC1	0.404705	3.21e-18	1.28e-16
FAM157C	NDC1	0.448926	1.62e-22	1.11e-20
FTX	NDC1	0.493717	1.47e-27	1.91e-25
GS1-124K5.3	NDC1	0.462091	6.37e-24	5.15e-22
LINC00265	NDC1	0.474625	2.56e-25	2.44e-23
LINC00294	NDC1	0.4031	4.48e-18	1.75e-16
LINC00909	NDC1	0.400008	8.46e-18	3.19e-16
LINC01001	NDC1	0.51921	8.86e-31	1.65e-28
LINC01002	NDC1	0.42396	5.17e-20	2.59e-18
LINC01123	NDC1	0.440407	1.22e-21	7.47e-20
LINC01128	NDC1	0.599247	7.06e-43	4.96e-40
LINC01224	NDC1	0.435746	3.61e-21	2.09e-19
LINC01347	NDC1	0.546209	1.69e-34	4.84e-32
LPP-AS2	NDC1	0.432494	7.6e-21	4.22e-19
MCM3AP-AS1	NDC1	0.484811	1.7e-26	1.89e-24
NFYC-AS1	NDC1	0.512551	6.53e-30	1.11e-27
NRAV	NDC1	0.427295	2.46e-20	1.28e-18
OGFRP1	NDC1	0.421721	8.47e-20	4.14e-18
PAXIP1-AS2	NDC1	0.482602	3.08e-26	3.29e-24
PTOV1-AS1	NDC1	0.525101	1.46e-31	2.98e-29
RP1-228H13.5	NDC1	0.492292	2.19e-27	2.77e-25
RP1-283E3.8	NDC1	0.412676	6.01e-19	2.62e-17
RP11-10C24.1	NDC1	0.487796	7.55e-27	8.88e-25
RP11-1228E12.1	NDC1	0.491168	2.99e-27	3.71e-25
RP11-1277A3.1	NDC1	0.422653	6.9e-20	3.41e-18
RP11-144G6.12	NDC1	0.429921	1.36e-20	7.31e-19
RP11-152H18.3	NDC1	-0.425584	3.61e-20	1.84e-18
RP11-15H20.6	NDC1	0.404084	3.66e-18	1.45e-16
RP11-181G12.2	NDC1	0.400277	8e-18	3.03e-16
RP11-196G11.4	NDC1	0.412615	6.09e-19	2.66e-17
RP11-206L10.2	NDC1	0.511766	8.24e-30	1.38e-27
RP11-212P7.3	NDC1	0.499801	2.65e-28	3.71e-26
[truncated: 1,526 more rows]
