# Supplementary material for: Comprehensive analyses of glycolysis-related lncRNAs for ovarian cancer patients
Source: J Ovarian Res. 2021 Sep 24;14:124. doi: 10.1186/s13048-021-00881-2 (PMC8464158; doi:10.1186/s13048-021-00881-2)
Supplement: Supplementary file 7 — Additional file 7: Table S6. ceRNA. [file 13048_2021_881_MOESM7_ESM.xlsx]

## Sheet: Sheet1
Table S6. ceRNA.
lncRNA	miRNA	mRNA
AC133644.2	hsa-miR-3150a-3p	VCAN
AC133644.2	hsa-miR-3150a-3p	COL5A1
AC133644.2	hsa-miR-3175	VCAN
AC133644.2	hsa-miR-3619-5p	VCAN
AC133644.2	hsa-miR-127-5p	TGFBI
AC133644.2	hsa-miR-3198	NT5E
AC133644.2	hsa-miR-3922-3p	NT5E
AC133644.2	hsa-miR-4472	COL5A1
AC133644.2	hsa-miR-3175	COL5A1
AC133644.2	hsa-miR-1205	COL5A1
AC133644.2	hsa-miR-766-3p	TGFBI
AC133644.2	hsa-miR-1225-3p	TGFBI
AC133644.2	hsa-miR-637	COL5A1
AC133644.2	hsa-miR-1343-3p	COL5A1
AC133644.2	hsa-miR-4269	COL5A1
AC133644.2	hsa-miR-4638-3p	COL5A1
AC133644.2	hsa-miR-3198	VCAN
AC133644.2	hsa-miR-484	COL5A1
AC133644.2	hsa-miR-4447	COL5A1
AC133644.2	hsa-miR-3680-5p	NT5E
AC133644.2	hsa-miR-4448	COL5A1
AC133644.2	hsa-miR-3190-5p	NT5E
AC133644.2	hsa-miR-4700-5p	COL5A1
AC133644.2	hsa-miR-922	NT5E
AC133644.2	hsa-miR-4747-5p	VCAN
AC133644.2	hsa-miR-92a-2-5p	COL5A1
AC133644.2	hsa-miR-134-5p	NT5E
AC133644.2	hsa-miR-324-3p	COL5A1
AC133644.2	hsa-miR-4638-3p	TGFBI
AC133644.2	hsa-miR-4494	COL5A1
AC133644.2	hsa-miR-4269	NT5E
AC133644.2	hsa-miR-4716-3p	TGFBI
AC133644.2	hsa-miR-5196-5p	VCAN
AC133644.2	hsa-miR-608	COL5A1
AC133644.2	hsa-miR-4638-3p	NT5E
AC133644.2	hsa-miR-484	NT5E
AC133644.2	hsa-miR-432-5p	NT5E
CTD-2396E7.11	hsa-miR-105-5p	ELF3
CTD-2396E7.11	hsa-miR-4722-5p	ELF3
CTD-3065J16.9	hsa-miR-3184-5p	SLC25A10
CTD-3065J16.9	hsa-miR-4269	SLC25A10
CTD-3065J16.9	hsa-miR-24-3p	PGP
CTD-3065J16.9	hsa-miR-423-5p	SLC25A10
CTD-3065J16.9	hsa-miR-1226-3p	PGP
CTD-3065J16.9	hsa-miR-185-3p	PGP
CTD-3065J16.9	hsa-miR-3184-5p	PGP
CTD-3065J16.9	hsa-miR-486-3p	SLC25A10
CTD-3065J16.9	hsa-miR-612	PGP
CTD-3065J16.9	hsa-miR-604	PGP
CTD-3065J16.9	hsa-miR-762	PGP
CTD-3065J16.9	hsa-miR-4756-5p	SLC25A10
CTD-3065J16.9	hsa-miR-423-5p	PGP
TMEM254-AS1	hsa-miR-3919	PHKA2
TMEM254-AS1	hsa-miR-3714	PHKA2
TMEM254-AS1	hsa-miR-3916	PHKA2
TMEM254-AS1	hsa-miR-4700-3p	PHKA2
TMEM254-AS1	hsa-miR-940	PHKA2
TMEM254-AS1	hsa-miR-7-5p	PHKA2
TMEM254-AS1	hsa-miR-7-5p	ENO3
